# Supplementary material for: Highly localized divergence within supergenes in Atlantic cod (Gadus morhua) within the Gulf of Maine
Source: BMC Genomics. 2017 Mar 31;18:271. doi: 10.1186/s12864-017-3660-3 (PMC5374575; doi:10.1186/s12864-017-3660-3)
Supplement: Supplementary file 1 — List of genes found within LD block of LG02. GFF file containing the gene ID, positions, and gene names of the 294 genes found within this linkage disequilibrium block. (TXT 108 kb) [file 12864_2017_3660_MOESM1_ESM.txt]

LG02	maker	gene	18451887	18454789	.	+	.	ID=GAMO_00059453;Name=GAMO_00059453;Alias=maker-LG02-augustus-gene-184.74;Note=Similar to SWSAP1: ATPase SWSAP1 (Homo sapiens);Dbxref=Gene3D:G3DSA:3.40.50.300,InterPro:IPR027417;
LG02	maker	gene	18453323	18458395	.	-	.	ID=GAMO_00059454;Name=GAMO_00059454;Alias=maker-LG02-augustus-gene-184.79;Note=Similar to EPOR: Erythropoietin receptor (Sus scrofa);Dbxref=Coils:Coil,Gene3D:G3DSA:2.60.40.10,InterPro:IPR003961,InterPro:IPR009167,InterPro:IPR013783,InterPro:IPR015152,PANTHER:PTHR23037,PANTHER:PTHR23037:SF7,PIRSF:PIRSF001959,Pfam:PF00041,Pfam:PF09067,ProSiteProfiles:PS50853,SMART:SM00060,SUPERFAMILY:SSF49265;Ontol…
LG02	maker	gene	18462425	18472221	.	-	.	ID=GAMO_00059456;Name=GAMO_00059456;Alias=augustus_masked-LG02-processed-gene-184.9;Note=Similar to Rab3d: Ras-related protein Rab-3D (Mus musculus);Dbxref=Gene3D:G3DSA:3.40.50.300,InterPro:IPR001806,InterPro:IPR002041,InterPro:IPR003578,InterPro:IPR003579,InterPro:IPR005225,InterPro:IPR020849,InterPro:IPR027417,PANTHER:PTHR24073,PANTHER:PTHR24073:SF330,PRINTS:PR00449,Pfam:PF00071,ProSiteProfiles…
LG02	maker	gene	18472447	18475206	.	-	.	ID=GAMO_00059457;Name=GAMO_00059457;Alias=maker-LG02-augustus-gene-184.81;Note=Similar to tmem205: Transmembrane protein 205 (Danio rerio);Dbxref=InterPro:IPR025423,PANTHER:PTHR23241,Pfam:PF13664;
LG02	maker	gene	18475327	18475708	.	+	.	ID=GAMO_00059458;Name=GAMO_00059458;Alias=augustus_masked-LG02-processed-gene-185.0;Note=Similar to zgc:112234: Histone H2B 1/2 (Danio rerio);Dbxref=Gene3D:G3DSA:1.10.20.10,InterPro:IPR000558,InterPro:IPR007125,InterPro:IPR009072,PANTHER:PTHR23428,PRINTS:PR00621,Pfam:PF00125,ProSitePatterns:PS00357,SMART:SM00427,SUPERFAMILY:SSF47113;Ontology_term=GO:0000786,GO:0003677,GO:0005634,GO:0006334,GO:004…
LG02	maker	gene	18476591	18476978	.	+	.	ID=GAMO_00059459;Name=GAMO_00059459;Alias=augustus_masked-LG02-processed-gene-185.1;Note=Similar to Histone H2A (Oncorhynchus mykiss);Dbxref=Gene3D:G3DSA:1.10.20.10,InterPro:IPR002119,InterPro:IPR007125,InterPro:IPR009072,PANTHER:PTHR23430,PANTHER:PTHR23430:SF19,PRINTS:PR00620,Pfam:PF00125,ProSitePatterns:PS00046,SMART:SM00414,SUPERFAMILY:SSF47113;Ontology_term=GO:0000786,GO:0003677,GO:0005634,GO…
LG02	maker	gene	18476598	18480311	.	-	.	ID=GAMO_00059460;Name=GAMO_00059460;Alias=snap_masked-LG02-processed-gene-185.47;Note=Protein of unknown function;
LG02	maker	gene	18489582	18490129	.	+	.	ID=GAMO_00059461;Name=GAMO_00059461;Alias=maker-LG02-snap-gene-185.68;Note=Similar to TGas006m08.1: Histone H4 (Xenopus tropicalis);Dbxref=Gene3D:G3DSA:1.10.20.10,InterPro:IPR001951,InterPro:IPR004823,InterPro:IPR007125,InterPro:IPR009072,InterPro:IPR019809,PANTHER:PTHR10484,PRINTS:PR00623,Pfam:PF00125,ProSitePatterns:PS00047,SMART:SM00417,SMART:SM00803,SUPERFAMILY:SSF47113;Ontology_term=GO:00007…
LG02	maker	gene	18491420	18504388	.	+	.	ID=GAMO_00059462;Name=GAMO_00059462;Alias=maker-LG02-snap-gene-185.70;Note=Similar to Histone H2A (Oncorhynchus mykiss);Dbxref=Gene3D:G3DSA:1.10.10.10,Gene3D:G3DSA:1.10.20.10,InterPro:IPR000164,InterPro:IPR000558,InterPro:IPR002119,InterPro:IPR005818,InterPro:IPR007125,InterPro:IPR009072,InterPro:IPR011991,PANTHER:PTHR23430,PANTHER:PTHR23430:SF19,PRINTS:PR00620,Pfam:PF00125,Pfam:PF00538,ProSitePa…
LG02	maker	gene	18495935	18499264	.	-	.	ID=GAMO_00059463;Name=GAMO_00059463;Alias=snap_masked-LG02-processed-gene-185.48;Note=Protein of unknown function;
LG02	maker	gene	18506398	18506781	.	+	.	ID=GAMO_00059465;Name=GAMO_00059465;Alias=augustus_masked-LG02-processed-gene-185.9;Note=Similar to Histone H2A (Oncorhynchus mykiss);Dbxref=Gene3D:G3DSA:1.10.20.10,InterPro:IPR002119,InterPro:IPR007125,InterPro:IPR009072,PANTHER:PTHR23430,PANTHER:PTHR23430:SF19,PRINTS:PR00620,Pfam:PF00125,ProSitePatterns:PS00046,SMART:SM00414,SUPERFAMILY:SSF47113;Ontology_term=GO:0000786,GO:0003677,GO:0005634,GO…
LG02	maker	gene	18517876	18530761	.	-	.	ID=GAMO_00059467;Name=GAMO_00059467;Alias=maker-LG02-snap-gene-185.71;Note=Similar to FAM83G: Protein FAM83G (Homo sapiens);Dbxref=Gene3D:G3DSA:3.30.870.10,InterPro:IPR012461,PANTHER:PTHR16181,PANTHER:PTHR16181:SF5,Pfam:PF07894,SUPERFAMILY:SSF56024;
LG02	maker	gene	18534898	18556065	.	-	.	ID=GAMO_00059471;Name=GAMO_00059471;Alias=augustus_masked-LG02-processed-gene-185.11;Note=Similar to GRAP: GRB2-related adapter protein (Bos taurus);Dbxref=Gene3D:G3DSA:2.30.30.40,Gene3D:G3DSA:3.30.505.10,InterPro:IPR000980,InterPro:IPR001452,InterPro:IPR011511,PANTHER:PTHR22820,PANTHER:PTHR22820:SF26,PRINTS:PR00452,Pfam:PF00018,Pfam:PF07653,ProSiteProfiles:PS50002,SMART:SM00326,SUPERFAMILY:SSF50…
LG02	maker	gene	18561710	18568511	.	+	.	ID=GAMO_00059473;Name=GAMO_00059473;Alias=augustus_masked-LG02-processed-gene-186.0;Note=Similar to Epn2: Epsin-2 (Mus musculus);Dbxref=Coils:Coil,Gene3D:G3DSA:1.25.40.90,InterPro:IPR001026,InterPro:IPR008942,InterPro:IPR013809,InterPro:IPR027319,PANTHER:PTHR12276,PANTHER:PTHR12276:SF50,Pfam:PF01417,ProSiteProfiles:PS50942,SMART:SM00273,SUPERFAMILY:SSF48464;Ontology_term=GO:0006897,GO:0030128;
LG02	maker	gene	18573609	18582384	.	+	.	ID=GAMO_00059478;Name=GAMO_00059478;Alias=augustus_masked-LG02-processed-gene-186.1;Note=Similar to EPN2: Epsin-2 (Homo sapiens);Dbxref=InterPro:IPR027319,PANTHER:PTHR12276,PANTHER:PTHR12276:SF50;Ontology_term=GO:0006897,GO:0030128;
LG02	maker	gene	18586055	18589274	.	-	.	ID=GAMO_00059481;Name=GAMO_00059481;Alias=maker-LG02-augustus-gene-186.30;Note=Similar to b9d1: B9 domain-containing protein 1 (Danio rerio);Dbxref=InterPro:IPR010796,PANTHER:PTHR12968,Pfam:PF07162,ProSiteProfiles:PS51381;
LG02	maker	gene	18642768	18648025	.	-	.	ID=GAMO_00059489;Name=GAMO_00059489;Alias=maker-LG02-snap-gene-188.125;Note=Protein of unknown function;
LG02	maker	gene	18666446	18728054	.	+	.	ID=GAMO_00059491;Name=GAMO_00059491;Alias=maker-LG02-snap-gene-187.34;Note=Similar to Cacna1h: Voltage-dependent T-type calcium channel subunit alpha-1H (Mus musculus);Dbxref=Coils:Coil,Gene3D:G3DSA:1.20.120.350,InterPro:IPR005821,InterPro:IPR027359,PANTHER:PTHR10037,PANTHER:PTHR10037:SF181,Pfam:PF00520,SUPERFAMILY:SSF81324;Ontology_term=GO:0005216,GO:0006811,GO:0016020,GO:0055085;
LG02	maker	gene	18728233	18730382	.	+	.	ID=GAMO_00059500;Name=GAMO_00059500;Alias=genemark-LG02-processed-gene-187.23;Note=Protein of unknown function;
LG02	maker	gene	18744935	18755241	.	-	.	ID=GAMO_00059502;Name=GAMO_00059502;Alias=maker-LG02-snap-gene-188.126;Note=Protein of unknown function;
LG02	maker	gene	18809826	18813101	.	+	.	ID=GAMO_00059513;Name=GAMO_00059513;Alias=augustus_masked-LG02-processed-gene-188.74;Note=Similar to Grin2a: Glutamate receptor ionotropic%2C NMDA 2A (Rattus norvegicus);Dbxref=Gene3D:G3DSA:3.40.50.2300,InterPro:IPR001828,InterPro:IPR028082,PANTHER:PTHR18966,PANTHER:PTHR18966:SF107,Pfam:PF01094,SUPERFAMILY:SSF53822;
LG02	maker	gene	18831743	18853757	.	+	.	ID=GAMO_00059515;Name=GAMO_00059515;Alias=maker-LG02-snap-gene-188.117;Note=Similar to Grin2a: Glutamate receptor ionotropic%2C NMDA 2A (Mus musculus);Dbxref=Gene3D:G3DSA:1.10.287.70,Gene3D:G3DSA:3.40.190.10,InterPro:IPR001320,InterPro:IPR001508,InterPro:IPR001638,InterPro:IPR018884,PANTHER:PTHR18966,PANTHER:PTHR18966:SF107,PRINTS:PR00177,Pfam:PF00060,Pfam:PF00497,Pfam:PF10565,SMART:SM00079,SUPER…
LG02	maker	gene	18873971	18914720	.	+	.	ID=GAMO_00059518;Name=GAMO_00059518;Alias=maker-LG02-snap-gene-189.52;Note=Protein of unknown function;Dbxref=PANTHER:PTHR23304,ProSiteProfiles:PS51257;
LG02	maker	gene	19033854	19074154	.	-	.	ID=GAMO_00059530;Name=GAMO_00059530;Alias=maker-LG02-augustus-gene-190.36;Note=Similar to RNF213: E3 ubiquitin-protein ligase RNF213 (Homo sapiens);Dbxref=Gene3D:G3DSA:3.30.40.10,InterPro:IPR001841,InterPro:IPR013083,InterPro:IPR017907,PANTHER:PTHR22605,PANTHER:PTHR22605:SF5,Pfam:PF13639,ProSitePatterns:PS00518,ProSiteProfiles:PS50089,SMART:SM00184,SUPERFAMILY:SSF57850;Ontology_term=GO:0005515,GO…
LG02	maker	gene	19076040	19076652	.	+	.	ID=GAMO_00059533;Name=GAMO_00059533;Alias=augustus_masked-LG02-processed-gene-191.0;Note=Similar to NPB: Neuropeptide B (Bos taurus);Dbxref=InterPro:IPR013297,InterPro:IPR013298,PRINTS:PR01888,PRINTS:PR01889,Pfam:PF15180;Ontology_term=GO:0001664;
LG02	maker	gene	19077664	19087568	.	-	.	ID=GAMO_00059535;Name=GAMO_00059535;Alias=snap_masked-LG02-processed-gene-191.45;Note=Similar to Guanine nucleotide-binding protein G(o) subunit alpha (Geodia cydonium);Dbxref=Gene3D:G3DSA:1.10.400.10,Gene3D:G3DSA:3.40.50.300,InterPro:IPR001019,InterPro:IPR011025,InterPro:IPR027417,PANTHER:PTHR10218,PANTHER:PTHR10218:SF114,PRINTS:PR00318,Pfam:PF00503,SMART:SM00275,SUPERFAMILY:SSF47895,SUPERFAMILY…
LG02	maker	gene	19090884	19096940	.	-	.	ID=GAMO_00059537;Name=GAMO_00059537;Alias=snap_masked-LG02-processed-gene-191.47;Note=Similar to PCYT2: Ethanolamine-phosphate cytidylyltransferase (Bos taurus);Dbxref=Gene3D:G3DSA:3.40.50.620,InterPro:IPR004821,InterPro:IPR014729,PANTHER:PTHR10739,PANTHER:PTHR10739:SF23,Pfam:PF01467,SUPERFAMILY:SSF52374,TIGRFAM:TIGR00125;Ontology_term=GO:0003824,GO:0009058;
LG02	maker	gene	19104294	19119194	.	-	.	ID=GAMO_00059540;Name=GAMO_00059540;Alias=genemark-LG02-processed-gene-191.28;Note=Similar to MAFG: Transcription factor MafG (Gallus gallus);Dbxref=Coils:Coil,Gene3D:G3DSA:1.10.880.10,Gene3D:G3DSA:1.20.5.170,InterPro:IPR004826,InterPro:IPR004827,InterPro:IPR008917,InterPro:IPR024874,InterPro:IPR028551,PANTHER:PTHR10129,PANTHER:PTHR10129:SF15,Pfam:PF03131,ProSiteProfiles:PS50217,SMART:SM00338,SUP…
LG02	maker	gene	19119616	19124960	.	-	.	ID=GAMO_00059543;Name=GAMO_00059543;Alias=maker-LG02-augustus-gene-191.67;Note=Similar to PYCR2: Pyrroline-5-carboxylate reductase 2 (Bos taurus);Dbxref=Gene3D:G3DSA:1.10.3730.10,Gene3D:G3DSA:3.40.50.720,InterPro:IPR000304,InterPro:IPR008927,InterPro:IPR016040,InterPro:IPR028939,InterPro:IPR029036,PANTHER:PTHR11645,PANTHER:PTHR11645:SF10,PIRSF:PIRSF000193,Pfam:PF03807,Pfam:PF14748,ProSitePatterns…
LG02	maker	gene	19126552	19127571	.	-	.	ID=GAMO_00059546;Name=GAMO_00059546;Alias=augustus_masked-LG02-processed-gene-191.7;Note=Similar to Myadml2: Myeloid-associated differentiation marker-like protein 2 (Rattus norvegicus);Dbxref=InterPro:IPR008253,PANTHER:PTHR17068,PANTHER:PTHR17068:SF5,Pfam:PF01284,ProSiteProfiles:PS51225;Ontology_term=GO:0016020;
LG02	maker	gene	19128966	19138142	.	-	.	ID=GAMO_00059547;Name=GAMO_00059547;Alias=maker-LG02-augustus-gene-191.68;Note=Similar to notum1a: Palmitoleoyl-protein carboxylesterase notum1a (Danio rerio);Dbxref=InterPro:IPR004963,PANTHER:PTHR21562,PANTHER:PTHR21562:SF7,Pfam:PF03283;
LG02	maker	gene	19188916	19190311	.	-	.	ID=GAMO_00059556;Name=GAMO_00059556;Alias=maker-LG02-augustus-gene-192.48;Note=Similar to STRA13: Centromere protein X (Homo sapiens);Dbxref=InterPro:IPR009072,InterPro:IPR018552,Pfam:PF09415,SUPERFAMILY:SSF47113;Ontology_term=GO:0006281,GO:0046982,GO:0051382;
LG02	maker	gene	19191037	19194892	.	-	.	ID=GAMO_00059557;Name=GAMO_00059557;Alias=maker-LG02-snap-gene-192.58;Note=Similar to HNRNPA0: Heterogeneous nuclear ribonucleoprotein A0 (Homo sapiens);Dbxref=Gene3D:G3DSA:3.30.70.330,InterPro:IPR000504,InterPro:IPR012677,PANTHER:PTHR24012,PANTHER:PTHR24012:SF82,Pfam:PF00076,ProSiteProfiles:PS50102,SMART:SM00360,SUPERFAMILY:SSF54928;Ontology_term=GO:0000166,GO:0003676;
LG02	maker	gene	19195904	19203263	.	-	.	ID=GAMO_00059558;Name=GAMO_00059558;Alias=snap_masked-LG02-processed-gene-192.37;Note=Similar to Dnaja3: DnaJ homolog subfamily A member 3%2C mitochondrial (Mus musculus);Dbxref=Gene3D:G3DSA:1.10.287.110,Gene3D:G3DSA:2.10.230.10,Gene3D:G3DSA:2.60.260.20,Hamap:MF_01152,InterPro:IPR001305,InterPro:IPR001623,InterPro:IPR002939,InterPro:IPR008971,InterPro:IPR012724,InterPro:IPR018253,PANTHER:PTHR2407…
LG02	maker	gene	19203627	19219169	.	+	.	ID=GAMO_00059559;Name=GAMO_00059559;Alias=augustus_masked-LG02-processed-gene-192.3;Note=Similar to CORO7: Coronin-7 (Bos taurus);Dbxref=Gene3D:G3DSA:2.130.10.10,InterPro:IPR001680,InterPro:IPR015048,InterPro:IPR015505,InterPro:IPR015943,InterPro:IPR017986,PANTHER:PTHR10856,Pfam:PF00400,Pfam:PF08953,ProSiteProfiles:PS50082,ProSiteProfiles:PS50294,SMART:SM00320,SUPERFAMILY:SSF50978;Ontology_term=G…
LG02	maker	gene	19263450	19289984	.	-	.	ID=GAMO_00059570;Name=GAMO_00059570;Alias=maker-LG02-snap-gene-193.85;Note=Similar to vasn: Vasorin (Xenopus tropicalis);Dbxref=Gene3D:G3DSA:2.10.25.10,Gene3D:G3DSA:2.60.40.10,Gene3D:G3DSA:3.80.10.10,InterPro:IPR000483,InterPro:IPR000742,InterPro:IPR001611,InterPro:IPR003591,InterPro:IPR003961,InterPro:IPR013032,InterPro:IPR013783,PANTHER:PTHR24365,PANTHER:PTHR24365:SF256,PRINTS:PR00019,Pfam:PF00…
LG02	maker	gene	19298574	19313247	.	+	.	ID=GAMO_00059574;Name=GAMO_00059574;Alias=augustus_masked-LG02-processed-gene-193.1;Note=Similar to CORO7: Coronin-7 (Bos taurus);Dbxref=Coils:Coil,Gene3D:G3DSA:2.130.10.10,InterPro:IPR001680,InterPro:IPR015049,InterPro:IPR015505,InterPro:IPR015943,InterPro:IPR017986,InterPro:IPR019775,InterPro:IPR027331,PANTHER:PTHR10856,PANTHER:PTHR10856:SF20,Pfam:PF00400,Pfam:PF03656,Pfam:PF08954,ProSitePatter…
LG02	maker	gene	19359549	19374363	.	+	.	ID=GAMO_00059583;Name=GAMO_00059583;Alias=snap_masked-LG02-processed-gene-193.72;Note=Similar to SRL: Sarcalumenin (Gallus gallus);Dbxref=Gene3D:G3DSA:3.40.50.300,InterPro:IPR001401,InterPro:IPR027417,PANTHER:PTHR11216,PANTHER:PTHR11216:SF66,Pfam:PF00350,SUPERFAMILY:SSF52540;Ontology_term=GO:0003924,GO:0005525;
LG02	maker	gene	19371443	19375219	.	-	.	ID=GAMO_00059585;Name=GAMO_00059585;Alias=snap_masked-LG02-processed-gene-193.77;Note=Protein of unknown function;
LG02	maker	gene	19376734	19381665	.	+	.	ID=GAMO_00059587;Name=GAMO_00059587;Alias=snap_masked-LG02-processed-gene-194.45;Note=Similar to ADCY9: Adenylate cyclase type 9 (Homo sapiens);Dbxref=Gene3D:G3DSA:3.30.70.1230,InterPro:IPR001054,InterPro:IPR018297,PANTHER:PTHR11920,PANTHER:PTHR11920:SF272,Pfam:PF00211,ProSitePatterns:PS00452,ProSiteProfiles:PS50125,SMART:SM00044,SUPERFAMILY:SSF55073;Ontology_term=GO:0009190,GO:0016849,GO:0035556;
LG02	maker	gene	19396062	19451316	.	+	.	ID=GAMO_00059593;Name=GAMO_00059593;Alias=maker-LG02-snap-gene-194.79;Note=Similar to Crebbp: CREB-binding protein (Rattus norvegicus);Dbxref=Coils:Coil,Gene3D:G3DSA:1.10.1630.10,Gene3D:G3DSA:1.10.246.20,Gene3D:G3DSA:1.20.1020.10,Gene3D:G3DSA:1.20.920.10,Gene3D:G3DSA:3.30.70.1230,InterPro:IPR000197,InterPro:IPR000433,InterPro:IPR001054,InterPro:IPR001487,InterPro:IPR003101,InterPro:IPR009110,Inte…
LG02	maker	gene	19447637	19451335	.	-	.	ID=GAMO_00059602;Name=GAMO_00059602;Alias=snap_masked-LG02-processed-gene-194.67;Note=Protein of unknown function;
LG02	maker	gene	19453643	19465403	.	+	.	ID=GAMO_00059603;Name=GAMO_00059603;Alias=maker-LG02-augustus-gene-194.75;Note=Similar to Trap1: Heat shock protein 75 kDa%2C mitochondrial (Mus musculus);Dbxref=Gene3D:G3DSA:3.30.565.10,Hamap:MF_00505,InterPro:IPR001404,InterPro:IPR003594,InterPro:IPR020568,InterPro:IPR020575,PANTHER:PTHR11528,PANTHER:PTHR11528:SF24,PIRSF:PIRSF002583,PRINTS:PR00775,Pfam:PF00183,Pfam:PF13589,SMART:SM00387,SUPERFA…
LG02	maker	gene	19464803	19470236	.	-	.	ID=GAMO_00059605;Name=GAMO_00059605;Alias=maker-LG02-augustus-gene-194.76;Note=Similar to Fam195a: Protein FAM195A (Mus musculus);Dbxref=InterPro:IPR029428,PANTHER:PTHR19890,Pfam:PF14799;
LG02	maker	gene	19470557	19477859	.	-	.	ID=GAMO_00059607;Name=GAMO_00059607;Alias=maker-LG02-snap-gene-194.83;Note=Similar to Gde1: Glycerophosphodiester phosphodiesterase 1 (Mus musculus);Dbxref=Gene3D:G3DSA:3.20.20.190,InterPro:IPR004129,InterPro:IPR017946,PANTHER:PTHR23344,PANTHER:PTHR23344:SF10,Pfam:PF03009,SUPERFAMILY:SSF51695;Ontology_term=GO:0006071,GO:0006629,GO:0008081,GO:0008889;
LG02	maker	gene	19506044	19535436	.	-	.	ID=GAMO_00059611;Name=GAMO_00059611;Alias=augustus_masked-LG02-processed-gene-195.1;Note=Similar to Dnaaf5: Dynein assembly factor 5%2C axonemal (Mus musculus);Dbxref=Coils:Coil,Gene3D:G3DSA:1.25.10.10,InterPro:IPR011989,InterPro:IPR016024,InterPro:IPR021133,PANTHER:PTHR16216,PANTHER:PTHR16216:SF2,Pfam:PF13513,ProSiteProfiles:PS50077,SUPERFAMILY:SSF48371;Ontology_term=GO:0005488;
LG02	maker	gene	19672611	19674063	.	-	.	ID=GAMO_00059640;Name=GAMO_00059640;Alias=genemark-LG02-processed-gene-197.37;Note=Protein of unknown function;
LG02	maker	gene	19716521	19724779	.	-	.	ID=GAMO_00059648;Name=GAMO_00059648;Alias=maker-LG02-snap-gene-197.94;Note=Similar to CCP110: Centriolar coiled-coil protein of 110 kDa (Homo sapiens);Dbxref=Coils:Coil,PANTHER:PTHR13594;
LG02	maker	gene	19725316	19726483	.	-	.	ID=GAMO_00059650;Name=GAMO_00059650;Alias=maker-LG02-augustus-gene-197.87;Note=Protein of unknown function;Dbxref=InterPro:IPR021852,Pfam:PF11938;
LG02	maker	gene	19740960	19757080	.	+	.	ID=GAMO_00059651;Name=GAMO_00059651;Alias=maker-LG02-snap-gene-197.91;Note=Similar to Sun1: SUN domain-containing protein 1 (Mus musculus);Dbxref=Coils:Coil,InterPro:IPR012919,PANTHER:PTHR12911,PANTHER:PTHR12911:SF18,Pfam:PF07738,ProSiteProfiles:PS51469;
LG02	maker	gene	19767403	19775367	.	-	.	ID=GAMO_00059656;Name=GAMO_00059656;Alias=maker-LG02-snap-gene-198.74;Note=Protein of unknown function;
LG02	maker	gene	19798723	19804328	.	-	.	ID=GAMO_00059662;Name=GAMO_00059662;Alias=snap_masked-LG02-processed-gene-198.59;Note=Similar to F10: Coagulation factor X (Bos taurus);Dbxref=Gene3D:G3DSA:2.10.25.10,Gene3D:G3DSA:2.40.10.10,Gene3D:G3DSA:4.10.740.10,InterPro:IPR000152,InterPro:IPR000294,InterPro:IPR000742,InterPro:IPR001254,InterPro:IPR001881,InterPro:IPR009003,InterPro:IPR012224,InterPro:IPR013032,InterPro:IPR017857,InterPro:IPR…
LG02	maker	gene	19852824	19857522	.	-	.	ID=GAMO_00059669;Name=GAMO_00059669;Alias=maker-LG02-augustus-gene-198.71;Note=Similar to kdelr2: ER lumen protein-retaining receptor 2 (Danio rerio);Dbxref=InterPro:IPR000133,PANTHER:PTHR10585,PANTHER:PTHR10585:SF6,PRINTS:PR00660,Pfam:PF00810,ProSitePatterns:PS00951,ProSitePatterns:PS00952;Ontology_term=GO:0006621,GO:0016021,GO:0046923;
LG02	maker	gene	19862452	19865981	.	+	.	ID=GAMO_00059670;Name=GAMO_00059670;Alias=maker-LG02-snap-gene-199.77;Note=Similar to PLXDC1: Plexin domain-containing protein 1 (Homo sapiens);Dbxref=PANTHER:PTHR13055,PANTHER:PTHR13055:SF10;
LG02	maker	gene	19942364	19943195	.	+	.	ID=GAMO_00059684;Name=GAMO_00059684;Alias=maker-LG02-snap-gene-199.81;Note=Protein of unknown function;
LG02	maker	gene	19945533	19975792	.	+	.	ID=GAMO_00059687;Name=GAMO_00059687;Alias=maker-LG02-snap-gene-199.82;Note=Similar to ARHGAP23: Rho GTPase-activating protein 23 (Homo sapiens);Dbxref=Coils:Coil,Gene3D:G3DSA:1.10.555.10,Gene3D:G3DSA:2.30.29.30,Gene3D:G3DSA:2.30.42.10,InterPro:IPR000198,InterPro:IPR001478,InterPro:IPR001849,InterPro:IPR008936,InterPro:IPR011993,PANTHER:PTHR23175,PANTHER:PTHR23175:SF5,Pfam:PF15410,ProSiteProfiles:…
LG02	maker	gene	19979498	19980616	.	-	.	ID=GAMO_00059690;Name=GAMO_00059690;Alias=augustus_masked-LG02-processed-gene-200.1;Note=Similar to hexim: Protein HEXIM (Danio rerio);Dbxref=Coils:Coil,InterPro:IPR024872,PANTHER:PTHR13469,PANTHER:PTHR13469:SF7,PRINTS:PR02094,Pfam:PF15313;Ontology_term=GO:0000122,GO:0004861,GO:0005634,GO:0005737,GO:0017069;
LG02	maker	gene	19984141	20007802	.	+	.	ID=GAMO_00059691;Name=GAMO_00059691;Alias=augustus_masked-LG02-processed-gene-200.0;Note=Similar to plcd3a: 1-phosphatidylinositol 4%2C5-bisphosphate phosphodiesterase delta-3-A (Danio rerio);Dbxref=Gene3D:G3DSA:1.10.238.10,Gene3D:G3DSA:2.30.29.30,Gene3D:G3DSA:2.60.40.150,Gene3D:G3DSA:3.20.20.190,InterPro:IPR000008,InterPro:IPR000909,InterPro:IPR001192,InterPro:IPR001711,InterPro:IPR002048,InterP…
LG02	maker	gene	20010135	20022769	.	+	.	ID=GAMO_00059696;Name=GAMO_00059696;Alias=snap_masked-LG02-processed-gene-200.48;Note=Similar to NMT1: Glycylpeptide N-tetradecanoyltransferase 1 (Homo sapiens);Dbxref=Gene3D:G3DSA:3.40.630.30,InterPro:IPR000903,InterPro:IPR016181,InterPro:IPR022676,InterPro:IPR022677,InterPro:IPR022678,PANTHER:PTHR11377,PANTHER:PTHR11377:SF7,PIRSF:PIRSF015892,Pfam:PF01233,Pfam:PF02799,ProSitePatterns:PS00976,SUP…
LG02	maker	gene	20023263	20031686	.	+	.	ID=GAMO_00059698;Name=GAMO_00059698;Alias=maker-LG02-snap-gene-200.76;Note=Similar to retsat: Putative all-trans-retinol 13%2C14-reductase (Danio rerio);Dbxref=Gene3D:G3DSA:3.50.50.60,PANTHER:PTHR10668,PANTHER:PTHR10668:SF61,Pfam:PF13450,SUPERFAMILY:SSF51905;
LG02	maker	gene	20031881	20037577	.	+	.	ID=GAMO_00059701;Name=GAMO_00059701;Alias=augustus_masked-LG02-processed-gene-200.4;Note=Similar to CDK6: Cyclin-dependent kinase 6 (Homo sapiens);Dbxref=Gene3D:G3DSA:1.10.510.10,Gene3D:G3DSA:3.30.200.20,InterPro:IPR000719,InterPro:IPR002290,InterPro:IPR008271,InterPro:IPR011009,InterPro:IPR017441,PANTHER:PTHR24056,PANTHER:PTHR24056:SF164,Pfam:PF00069,ProSitePatterns:PS00107,ProSitePatterns:PS001…
LG02	maker	gene	20047944	20050719	.	+	.	ID=GAMO_00059705;Name=GAMO_00059705;Alias=genemark-LG02-processed-gene-200.24;Note=Protein of unknown function;Dbxref=InterPro:IPR007122,PANTHER:PTHR11977,PANTHER:PTHR11977:SF19;Ontology_term=GO:0003779;
LG02	maker	gene	20062886	20066637	.	+	.	ID=GAMO_00059710;Name=GAMO_00059710;Alias=augustus_masked-LG02-processed-gene-200.7;Note=Protein of unknown function;
LG02	maker	gene	20068520	20073647	.	-	.	ID=GAMO_00059711;Name=GAMO_00059711;Alias=maker-LG02-augustus-gene-200.73;Note=Similar to tmem98: Transmembrane protein 98 (Xenopus laevis);Dbxref=PANTHER:PTHR32510,Pfam:PF13324;
LG02	maker	gene	20135487	20151501	.	-	.	ID=GAMO_00059722;Name=GAMO_00059722;Alias=maker-LG02-snap-gene-201.44;Note=Similar to KCNJ3: G protein-activated inward rectifier potassium channel 1 (Gallus gallus);Dbxref=Gene3D:G3DSA:1.10.287.70,Gene3D:G3DSA:2.60.40.1400,InterPro:IPR003274,InterPro:IPR013518,InterPro:IPR014756,InterPro:IPR016449,PANTHER:PTHR11767,PANTHER:PTHR11767:SF42,PIRSF:PIRSF005465,PRINTS:PR01320,PRINTS:PR01327,Pfam:PF010…
LG02	maker	gene	20159247	20164034	.	+	.	ID=GAMO_00059724;Name=GAMO_00059724;Alias=snap_masked-LG02-processed-gene-202.49;Note=Similar to ZNF281: Zinc finger protein 281 (Homo sapiens);Dbxref=Coils:Coil,Gene3D:G3DSA:3.30.160.60,InterPro:IPR007087,InterPro:IPR013087,InterPro:IPR015880,PANTHER:PTHR11389,PANTHER:PTHR11389:SF327,Pfam:PF13465,ProSitePatterns:PS00028,ProSiteProfiles:PS50157,SMART:SM00355,SUPERFAMILY:SSF57667;Ontology_term=GO:…
LG02	maker	gene	20181302	20195804	.	+	.	ID=GAMO_00059727;Name=GAMO_00059727;Alias=maker-LG02-snap-gene-202.77;Note=Similar to F5: Coagulation factor V (Sus scrofa);Dbxref=InterPro:IPR000082,Pfam:PF01390,SUPERFAMILY:SSF82671;
LG02	maker	gene	20215158	20227254	.	+	.	ID=GAMO_00059733;Name=GAMO_00059733;Alias=augustus_masked-LG02-processed-gene-202.4;Note=Similar to MPP3: MAGUK p55 subfamily member 3 (Homo sapiens);Dbxref=Gene3D:G3DSA:2.30.30.40,Gene3D:G3DSA:2.30.42.10,InterPro:IPR001452,InterPro:IPR001478,InterPro:IPR011511,PANTHER:PTHR23122,PANTHER:PTHR23122:SF33,PRINTS:PR00452,Pfam:PF00595,Pfam:PF07653,ProSiteProfiles:PS50002,SMART:SM00326,SUPERFAMILY:SSF50…
LG02	maker	gene	20331488	20333491	.	-	.	ID=GAMO_00059748;Name=GAMO_00059748;Alias=snap_masked-LG02-processed-gene-203.37;Note=Similar to Asic2: Acid-sensing ion channel 2 (Mus musculus);Dbxref=Gene3D:G3DSA:1.10.3590.10,Gene3D:G3DSA:2.60.470.10,InterPro:IPR001873,PANTHER:PTHR11690,PANTHER:PTHR11690:SF128,PRINTS:PR01078,Pfam:PF00858;Ontology_term=GO:0005272,GO:0006814,GO:0016020;
LG02	maker	gene	20521454	20530305	.	-	.	ID=GAMO_00059775;Name=GAMO_00059775;Alias=augustus_masked-LG02-processed-gene-205.25;Note=Similar to C17orf53: Uncharacterized protein C17orf53 (Homo sapiens);Dbxref=InterPro:IPR028045,PANTHER:PTHR14523,PANTHER:PTHR14523:SF1,Pfam:PF15072;
LG02	maker	gene	20531256	20533754	.	+	.	ID=GAMO_00059778;Name=GAMO_00059778;Alias=maker-LG02-snap-gene-205.55;Note=Similar to ASB16: Ankyrin repeat and SOCS box protein 16 (Homo sapiens);Dbxref=PANTHER:PTHR24188,PANTHER:PTHR24188:SF2;
LG02	maker	gene	20533778	20540265	.	+	.	ID=GAMO_00059780;Name=GAMO_00059780;Alias=maker-LG02-snap-gene-205.54;Note=Similar to Asb16: Ankyrin repeat and SOCS box protein 16 (Mus musculus);Dbxref=Gene3D:G3DSA:1.25.40.20,InterPro:IPR001496,InterPro:IPR002110,InterPro:IPR020683,PANTHER:PTHR24188,PANTHER:PTHR24188:SF2,Pfam:PF00023,Pfam:PF07525,Pfam:PF12796,ProSiteProfiles:PS50088,ProSiteProfiles:PS50225,ProSiteProfiles:PS50297,SMART:SM00248…
LG02	maker	gene	20538306	20539811	.	-	.	ID=GAMO_00059781;Name=GAMO_00059781;Alias=maker-LG02-snap-gene-205.58;Note=Protein of unknown function;
LG02	maker	gene	20541974	20546407	.	-	.	ID=GAMO_00059782;Name=GAMO_00059782;Alias=maker-LG02-augustus-gene-206.70;Note=Similar to atxn7l3: Ataxin-7-like protein 3 (Danio rerio);Dbxref=InterPro:IPR013243,InterPro:IPR013246,PANTHER:PTHR15117,PANTHER:PTHR15117:SF6,Pfam:PF08209,Pfam:PF08313,ProSiteProfiles:PS51505;
LG02	maker	gene	20546843	20576644	.	-	.	ID=GAMO_00059783;Name=GAMO_00059783;Alias=snap_masked-LG02-processed-gene-206.48;Note=Similar to UBTF: Nucleolar transcription factor 1 (Homo sapiens);Dbxref=Coils:Coil,Gene3D:G3DSA:1.10.30.10,InterPro:IPR009071,InterPro:IPR029215,PANTHER:PTHR13711,PANTHER:PTHR13711:SF178,Pfam:PF00505,Pfam:PF09011,Pfam:PF14887,ProSiteProfiles:PS50118,SMART:SM00398,SUPERFAMILY:SSF47095;
LG02	maker	gene	20578461	20580585	.	-	.	ID=GAMO_00059788;Name=GAMO_00059788;Alias=maker-LG02-snap-gene-206.78;Note=Protein of unknown function;
LG02	maker	gene	20581183	20587076	.	+	.	ID=GAMO_00059789;Name=GAMO_00059789;Alias=augustus_masked-LG02-processed-gene-206.0;Note=Similar to Gimap8: GTPase IMAP family member 8 (Mus musculus);Dbxref=Coils:Coil,Gene3D:G3DSA:3.40.50.300,InterPro:IPR006703,InterPro:IPR027417,PANTHER:PTHR10903,PANTHER:PTHR10903:SF42,Pfam:PF04548,SUPERFAMILY:SSF52540;Ontology_term=GO:0005525;
LG02	maker	gene	20601720	20638475	.	+	.	ID=GAMO_00059794;Name=GAMO_00059794;Alias=maker-LG02-snap-gene-206.74;Note=Similar to NGFR: Tumor necrosis factor receptor superfamily member 16 (Gallus gallus);Dbxref=Coils:Coil,Gene3D:G3DSA:2.10.50.10,InterPro:IPR001368,InterPro:IPR022325,PANTHER:PTHR23097,PANTHER:PTHR23097:SF13,PRINTS:PR01966,Pfam:PF00020,ProSitePatterns:PS00652,ProSiteProfiles:PS50050,SMART:SM00208,SUPERFAMILY:SSF57586;Ontolo…
LG02	maker	gene	20918982	20928640	.	-	.	ID=GAMO_00059842;Name=GAMO_00059842;Alias=maker-LG02-snap-gene-209.81;Note=Similar to slc35b1: Solute carrier family 35 member B1 (Danio rerio);Dbxref=InterPro:IPR013657,PANTHER:PTHR10778,PANTHER:PTHR10778:SF10,Pfam:PF08449,SUPERFAMILY:SSF103481;Ontology_term=GO:0055085;
LG02	maker	gene	20929934	20956433	.	-	.	ID=GAMO_00059843;Name=GAMO_00059843;Alias=genemark-LG02-processed-gene-209.47;Note=Similar to rundc3a: RUN domain-containing protein 3A (Danio rerio);Dbxref=Coils:Coil,InterPro:IPR004012,InterPro:IPR026642,PANTHER:PTHR22835,PANTHER:PTHR22835:SF38,Pfam:PF02759,Pfam:PF15388,ProSiteProfiles:PS50826,SMART:SM00593,SUPERFAMILY:SSF140741;
LG02	maker	gene	20948114	20948515	.	+	.	ID=GAMO_00059848;Name=GAMO_00059848;Alias=augustus_masked-LG02-processed-gene-209.4;Note=Protein of unknown function;Dbxref=Gene3D:G3DSA:2.150.10.10,InterPro:IPR011049,SUPERFAMILY:SSF101967;
LG02	maker	gene	20949803	20950156	.	+	.	ID=GAMO_00059849;Name=GAMO_00059849;Alias=augustus_masked-LG02-processed-gene-209.5;Note=Protein of unknown function;Dbxref=Gene3D:G3DSA:2.150.10.10,InterPro:IPR011049,SUPERFAMILY:SSF101967;
LG02	maker	gene	20956844	20961101	.	+	.	ID=GAMO_00059850;Name=GAMO_00059850;Alias=snap_masked-LG02-processed-gene-209.63;Note=Similar to RNF113A: RING finger protein 113A (Homo sapiens);Dbxref=Gene3D:G3DSA:3.30.40.10,Gene3D:G3DSA:4.10.1000.10,InterPro:IPR000571,InterPro:IPR001841,InterPro:IPR013083,InterPro:IPR017907,PANTHER:PTHR12930,PANTHER:PTHR12930:SF2,Pfam:PF00642,Pfam:PF13920,ProSitePatterns:PS00518,ProSiteProfiles:PS50089,ProSit…
LG02	maker	gene	20960707	20971444	.	-	.	ID=GAMO_00059851;Name=GAMO_00059851;Alias=maker-LG02-snap-gene-209.85;Note=Similar to STRADA: STE20-related kinase adapter protein alpha (Homo sapiens);Dbxref=Gene3D:G3DSA:1.10.510.10,Gene3D:G3DSA:3.30.200.20,InterPro:IPR000719,InterPro:IPR011009,PANTHER:PTHR24361,PANTHER:PTHR24361:SF248,Pfam:PF00069,ProSiteProfiles:PS50011,SUPERFAMILY:SSF56112;Ontology_term=GO:0004672,GO:0005524,GO:0006468,GO:00…
LG02	maker	gene	20971898	20982871	.	+	.	ID=GAMO_00059854;Name=GAMO_00059854;Alias=maker-LG02-augustus-gene-210.62;Note=Similar to ddx42: ATP-dependent RNA helicase DDX42 (Xenopus laevis);Dbxref=Coils:Coil,Gene3D:G3DSA:3.40.50.300,InterPro:IPR000629,InterPro:IPR001650,InterPro:IPR011545,InterPro:IPR014001,InterPro:IPR014014,InterPro:IPR027417,PANTHER:PTHR24031,PANTHER:PTHR24031:SF125,Pfam:PF00270,Pfam:PF00271,ProSitePatterns:PS00039,Pro…
LG02	maker	gene	20983175	20992411	.	+	.	ID=GAMO_00059857;Name=GAMO_00059857;Alias=snap_masked-LG02-processed-gene-210.39;Note=Similar to Limd2: LIM domain-containing protein 2 (Rattus norvegicus);Dbxref=Coils:Coil,Gene3D:G3DSA:2.10.110.10,InterPro:IPR001781,PANTHER:PTHR24211,PANTHER:PTHR24211:SF2,SUPERFAMILY:SSF57716;Ontology_term=GO:0008270;
LG02	maker	gene	20992975	21000789	.	+	.	ID=GAMO_00059860;Name=GAMO_00059860;Alias=genemark-LG02-processed-gene-210.10;Note=Similar to MAP3K3: Mitogen-activated protein kinase kinase kinase 3 (Homo sapiens);Dbxref=Gene3D:G3DSA:3.10.20.240,PANTHER:PTHR24360,PANTHER:PTHR24360:SF38,SUPERFAMILY:SSF54277;
LG02	maker	gene	21013656	21014211	.	+	.	ID=GAMO_00059866;Name=GAMO_00059866;Alias=genemark-LG02-processed-gene-210.17;Note=Similar to Map3k3: Mitogen-activated protein kinase kinase kinase 3 (Mus musculus);Dbxref=Gene3D:G3DSA:1.10.510.10,InterPro:IPR000719,InterPro:IPR002290,InterPro:IPR011009,PANTHER:PTHR24360,PANTHER:PTHR24360:SF38,Pfam:PF00069,ProSiteProfiles:PS50011,SMART:SM00220,SUPERFAMILY:SSF56112;Ontology_term=GO:0004672,GO:000…
LG02	maker	gene	21022464	21028810	.	+	.	ID=GAMO_00059872;Name=GAMO_00059872;Alias=maker-LG02-augustus-gene-210.65;Note=Similar to gfap: Glial fibrillary acidic protein (Danio rerio);Dbxref=Coils:Coil,InterPro:IPR001664,InterPro:IPR006821,InterPro:IPR027701,PANTHER:PTHR23239,PANTHER:PTHR23239:SF41,Pfam:PF00038,Pfam:PF04732,SUPERFAMILY:SSF64593;Ontology_term=GO:0005198,GO:0005882;
LG02	maker	gene	21034168	21042135	.	+	.	ID=GAMO_00059876;Name=GAMO_00059876;Alias=snap_masked-LG02-processed-gene-210.48;Note=Similar to Kcnh6: Potassium voltage-gated channel subfamily H member 6 (Rattus norvegicus);Dbxref=Gene3D:G3DSA:3.30.450.20,InterPro:IPR000014,PANTHER:PTHR10217,PANTHER:PTHR10217:SF474,Pfam:PF13426,ProSiteProfiles:PS50112,SUPERFAMILY:SSF55785,TIGRFAM:TIGR00229;Ontology_term=GO:0004871,GO:0007165;
LG02	maker	gene	21052685	21059434	.	+	.	ID=GAMO_00059880;Name=GAMO_00059880;Alias=snap_masked-LG02-processed-gene-210.50;Note=Similar to Kcnh7: Potassium voltage-gated channel subfamily H member 7 (Mus musculus);Dbxref=Gene3D:G3DSA:1.10.287.630,Gene3D:G3DSA:1.10.287.70,Gene3D:G3DSA:2.60.120.10,InterPro:IPR000595,InterPro:IPR003938,InterPro:IPR003967,InterPro:IPR005821,InterPro:IPR014710,InterPro:IPR018490,PANTHER:PTHR10217,PANTHER:PTHR…
LG02	maker	gene	21066878	21071557	.	-	.	ID=GAMO_00059883;Name=GAMO_00059883;Alias=maker-LG02-augustus-gene-210.68;Note=Similar to Dcaf7: DDB1- and CUL4-associated factor 7 (Mus musculus);Dbxref=Gene3D:G3DSA:2.130.10.10,InterPro:IPR001680,InterPro:IPR015943,InterPro:IPR017986,PANTHER:PTHR19919,Pfam:PF00400,ProSiteProfiles:PS50294,SMART:SM00320,SUPERFAMILY:SSF50978;Ontology_term=GO:0005515;
LG02	maker	gene	21068121	21103170	.	+	.	ID=GAMO_00059884;Name=GAMO_00059884;Alias=maker-LG02-snap-gene-211.73;Note=Similar to ccdc47: Coiled-coil domain-containing protein 47 (Danio rerio);Dbxref=Coils:Coil,Gene3D:G3DSA:2.170.270.10,Gene3D:G3DSA:3.30.70.330,InterPro:IPR000504,InterPro:IPR001214,InterPro:IPR003616,InterPro:IPR012677,InterPro:IPR012879,InterPro:IPR024657,PANTHER:PTHR22884,PANTHER:PTHR22884:SF295,Pfam:PF00076,Pfam:PF00856…
LG02	maker	gene	21107728	21118165	.	+	.	ID=GAMO_00059889;Name=GAMO_00059889;Alias=maker-LG02-snap-gene-211.74;Note=Similar to Hsd3b7: 3 beta-hydroxysteroid dehydrogenase type 7 (Mus musculus);Dbxref=Gene3D:G3DSA:3.40.50.720,InterPro:IPR002225,InterPro:IPR016040,PANTHER:PTHR10366,PANTHER:PTHR10366:SF290,Pfam:PF01073,SUPERFAMILY:SSF51735;Ontology_term=GO:0003854,GO:0006694,GO:0016616,GO:0055114;
LG02	maker	gene	21121342	21134549	.	+	.	ID=GAMO_00059891;Name=GAMO_00059891;Alias=maker-LG02-snap-gene-211.75;Note=Similar to TBC1D10B: TBC1 domain family member 10B (Homo sapiens);Dbxref=Coils:Coil,Gene3D:G3DSA:1.10.8.270,InterPro:IPR000195,PANTHER:PTHR22957,PANTHER:PTHR22957:SF207,Pfam:PF00566,ProSiteProfiles:PS50086,SMART:SM00164,SUPERFAMILY:SSF47923;Ontology_term=GO:0005097,GO:0032313;
LG02	maker	gene	21135234	21139262	.	+	.	ID=GAMO_00059893;Name=GAMO_00059893;Alias=augustus_masked-LG02-processed-gene-211.4;Note=Similar to MYLK: Myosin light chain kinase%2C smooth muscle (Oryctolagus cuniculus);
LG02	maker	gene	21139215	21147569	.	-	.	ID=GAMO_00059894;Name=GAMO_00059894;Alias=maker-LG02-snap-gene-211.84;Note=Similar to MYLPF: Myosin regulatory light chain 2%2C skeletal muscle isoform (Gallus gallus);Dbxref=Coils:Coil,Gene3D:G3DSA:1.10.238.10,InterPro:IPR002048,InterPro:IPR011992,InterPro:IPR018247,PANTHER:PTHR23049,PANTHER:PTHR23049:SF10,Pfam:PF00036,ProSitePatterns:PS00018,ProSiteProfiles:PS50222,SMART:SM00054,SUPERFAMILY:SSF…
LG02	maker	gene	21151428	21157568	.	+	.	ID=GAMO_00059897;Name=GAMO_00059897;Alias=maker-LG02-augustus-gene-211.68;Note=Similar to Cd2bp2: CD2 antigen cytoplasmic tail-binding protein 2 (Mus musculus);Dbxref=Gene3D:G3DSA:3.30.1490.40,InterPro:IPR003169,PANTHER:PTHR13138,PANTHER:PTHR13138:SF3,Pfam:PF02213,ProSiteProfiles:PS50829,SMART:SM00444,SUPERFAMILY:SSF55277;Ontology_term=GO:0005515;
LG02	maker	gene	21158115	21167565	.	+	.	ID=GAMO_00059899;Name=GAMO_00059899;Alias=maker-LG02-augustus-gene-211.69;Note=Similar to PRR14: Proline-rich protein 14 (Bos taurus);Dbxref=InterPro:IPR026320,InterPro:IPR028149,PANTHER:PTHR14522,Pfam:PF15386;
LG02	maker	gene	21169410	21171927	.	-	.	ID=GAMO_00059901;Name=GAMO_00059901;Alias=augustus_masked-LG02-processed-gene-211.8;Note=Similar to TMEM265: Transmembrane protein 265 (Homo sapiens);Dbxref=InterPro:IPR007593,Pfam:PF04505;Ontology_term=GO:0009607,GO:0016021;
LG02	maker	gene	21173520	21180415	.	+	.	ID=GAMO_00059902;Name=GAMO_00059902;Alias=maker-LG02-snap-gene-212.83;Note=Similar to C16orf58: RUS1 family protein C16orf58 (Homo sapiens);Dbxref=InterPro:IPR006968,PANTHER:PTHR12770,PANTHER:PTHR12770:SF22,Pfam:PF04884;
LG02	maker	gene	21186050	21196522	.	+	.	ID=GAMO_00059906;Name=GAMO_00059906;Alias=snap_masked-LG02-processed-gene-212.47;Note=Similar to Armc5: Armadillo repeat-containing protein 5 (Rattus norvegicus);Dbxref=Coils:Coil,Gene3D:G3DSA:1.25.10.10,Gene3D:G3DSA:3.30.710.10,InterPro:IPR000210,InterPro:IPR000225,InterPro:IPR011333,InterPro:IPR011989,InterPro:IPR016024,PANTHER:PTHR23312,ProSiteProfiles:PS50097,ProSiteProfiles:PS50176,SMART:SM0…
LG02	maker	gene	21188310	21190054	.	-	.	ID=GAMO_00059907;Name=GAMO_00059907;Alias=maker-LG02-snap-gene-212.90;Note=Protein of unknown function;Dbxref=Pfam:PF13837;
LG02	maker	gene	21191999	21196681	.	-	.	ID=GAMO_00059908;Name=GAMO_00059908;Alias=snap_masked-LG02-processed-gene-212.51;Note=Protein of unknown function;
LG02	maker	gene	21210520	21212530	.	-	.	ID=GAMO_00059910;Name=GAMO_00059910;Alias=maker-LG02-snap-gene-212.91;Note=Similar to Cytochrome c oxidase subunit 6A%2C mitochondrial (Oncorhynchus mykiss);Dbxref=Gene3D:G3DSA:4.10.95.10,InterPro:IPR001349,InterPro:IPR018507,PANTHER:PTHR11504,PANTHER:PTHR11504:SF3,PIRSF:PIRSF000277,Pfam:PF02046,ProSitePatterns:PS01329,SUPERFAMILY:SSF81411;Ontology_term=GO:0004129,GO:0005743,GO:0005751;
LG02	maker	gene	21214586	21243200	.	+	.	ID=GAMO_00059911;Name=GAMO_00059911;Alias=maker-LG02-snap-gene-212.87;Note=Protein of unknown function;
LG02	maker	gene	21237877	21241161	.	-	.	ID=GAMO_00059914;Name=GAMO_00059914;Alias=maker-LG02-augustus-gene-212.79;Note=Similar to Prf1: Perforin-1 (Mus musculus);Dbxref=Gene3D:G3DSA:2.60.40.150,InterPro:IPR000008,InterPro:IPR020864,PANTHER:PTHR19325,PANTHER:PTHR19325:SF315,Pfam:PF00168,Pfam:PF01823,ProSiteProfiles:PS50004,ProSiteProfiles:PS51412,SMART:SM00239,SMART:SM00457,SUPERFAMILY:SSF49562;Ontology_term=GO:0005515;
LG02	maker	gene	21242633	21245453	.	-	.	ID=GAMO_00059915;Name=GAMO_00059915;Alias=maker-LG02-snap-gene-212.94;Note=Similar to Prf1: Perforin-1 (Mus musculus);Dbxref=Gene3D:G3DSA:2.60.40.150,InterPro:IPR000008,InterPro:IPR020864,PANTHER:PTHR19325,PANTHER:PTHR19325:SF315,Pfam:PF00168,Pfam:PF01823,ProSiteProfiles:PS50004,ProSiteProfiles:PS51412,SMART:SM00239,SMART:SM00457,SUPERFAMILY:SSF49562;Ontology_term=GO:0005515;
LG02	maker	gene	21251027	21255241	.	+	.	ID=GAMO_00059917;Name=GAMO_00059917;Alias=maker-LG02-snap-gene-212.88;Note=Similar to PAQR4: Progestin and adipoQ receptor family member 4 (Homo sapiens);Dbxref=InterPro:IPR004254,PANTHER:PTHR20855,PANTHER:PTHR20855:SF30,Pfam:PF03006;Ontology_term=GO:0016021;
LG02	maker	gene	21260662	21268685	.	+	.	ID=GAMO_00059920;Name=GAMO_00059920;Alias=maker-LG02-snap-gene-212.89;Note=Similar to Coro1b: Coronin-1B (Mus musculus);Dbxref=Coils:Coil,Gene3D:G3DSA:2.130.10.10,InterPro:IPR001680,InterPro:IPR015048,InterPro:IPR015049,InterPro:IPR015505,InterPro:IPR015943,InterPro:IPR017986,InterPro:IPR019775,InterPro:IPR029508,PANTHER:PTHR10856,PANTHER:PTHR10856:SF18,Pfam:PF00400,Pfam:PF08953,Pfam:PF08954,ProS…
LG02	maker	gene	21268863	21272343	.	-	.	ID=GAMO_00059922;Name=GAMO_00059922;Alias=maker-LG02-augustus-gene-212.82;Note=Similar to Cldn4: Claudin-4 (Mus musculus);Dbxref=InterPro:IPR004031,InterPro:IPR006187,InterPro:IPR017974,PANTHER:PTHR12002,PANTHER:PTHR12002:SF32,PRINTS:PR01077,Pfam:PF00822,ProSitePatterns:PS01346;Ontology_term=GO:0005198,GO:0005923,GO:0016021;
LG02	maker	gene	21273586	21283543	.	+	.	ID=GAMO_00059923;Name=GAMO_00059923;Alias=maker-LG02-augustus-gene-213.40;Note=Similar to Ppp1ca: Serine/threonine-protein phosphatase PP1-alpha catalytic subunit (Rattus norvegicus);Dbxref=Gene3D:G3DSA:3.60.21.10,InterPro:IPR004843,InterPro:IPR006186,InterPro:IPR029052,PANTHER:PTHR11668,PANTHER:PTHR11668:SF213,PRINTS:PR00114,Pfam:PF00149,ProSitePatterns:PS00125,SMART:SM00156,SUPERFAMILY:SSF56300…
LG02	maker	gene	21287842	21301449	.	+	.	ID=GAMO_00059924;Name=GAMO_00059924;Alias=maker-LG02-snap-gene-213.44;Note=Similar to suv420h2: Histone-lysine N-methyltransferase SUV420H2 (Xenopus laevis);Dbxref=Gene3D:G3DSA:2.170.270.10,InterPro:IPR001214,InterPro:IPR025790,PANTHER:PTHR12977,Pfam:PF00856,ProSiteProfiles:PS50280,ProSiteProfiles:PS51570,SMART:SM00317,SUPERFAMILY:SSF82199;Ontology_term=GO:0005515,GO:0034773,GO:0042799;
LG02	maker	gene	21304011	21304700	.	+	.	ID=GAMO_00059926;Name=GAMO_00059926;Alias=genemark-LG02-processed-gene-213.9;Note=Protein of unknown function;
LG02	maker	gene	21332064	21347844	.	+	.	ID=GAMO_00059930;Name=GAMO_00059930;Alias=snap_masked-LG02-processed-gene-214.66;Note=Similar to Shank1: SH3 and multiple ankyrin repeat domains protein 1 (Rattus norvegicus);Dbxref=Coils:Coil,Gene3D:G3DSA:1.25.40.20,InterPro:IPR002110,InterPro:IPR020683,PANTHER:PTHR24135,PANTHER:PTHR24135:SF3,Pfam:PF12796,ProSiteProfiles:PS50088,ProSiteProfiles:PS50297,SMART:SM00248,SUPERFAMILY:SSF48403;Ontology…
LG02	maker	gene	21381988	21399321	.	+	.	ID=GAMO_00059937;Name=GAMO_00059937;Alias=maker-LG02-snap-gene-214.90;Note=Similar to PACSIN3: Protein kinase C and casein kinase substrate in neurons protein 3 (Homo sapiens);Dbxref=Coils:Coil,Gene3D:G3DSA:2.30.30.40,InterPro:IPR001060,InterPro:IPR001452,PANTHER:PTHR10959,PANTHER:PTHR10959:SF6,PRINTS:PR00452,Pfam:PF00018,Pfam:PF00611,ProSiteProfiles:PS50002,ProSiteProfiles:PS50133,SMART:SM00055,…
LG02	maker	gene	21410961	21457663	.	+	.	ID=GAMO_00059942;Name=GAMO_00059942;Alias=maker-LG02-snap-gene-214.91;Note=Similar to P65-C: Synaptotagmin-C (Diplobatis ommata);Dbxref=Gene3D:G3DSA:2.60.40.150,InterPro:IPR000008,InterPro:IPR001565,InterPro:IPR028682,PANTHER:PTHR10024,PANTHER:PTHR10024:SF176,PRINTS:PR00360,PRINTS:PR00399,Pfam:PF00168,ProSiteProfiles:PS50004,SMART:SM00239,SUPERFAMILY:SSF49562;Ontology_term=GO:0005215,GO:0005515,G…
LG02	maker	gene	21468834	21491343	.	+	.	ID=GAMO_00059946;Name=GAMO_00059946;Alias=maker-LG02-snap-gene-215.78;Note=Similar to MED25: Mediator of RNA polymerase II transcription subunit 25 (Homo sapiens);Dbxref=InterPro:IPR002035,InterPro:IPR021394,InterPro:IPR021419,PANTHER:PTHR12433,PANTHER:PTHR12433:SF10,Pfam:PF11232,Pfam:PF11265,SUPERFAMILY:SSF53300;
LG02	maker	gene	21502720	21526243	.	-	.	ID=GAMO_00059953;Name=GAMO_00059953;Alias=maker-LG02-snap-gene-215.82;Note=Similar to Mybpc2: Myosin-binding protein C%2C fast-type (Mus musculus);Dbxref=Gene3D:G3DSA:2.60.40.10,InterPro:IPR003599,InterPro:IPR003961,InterPro:IPR007110,InterPro:IPR013783,PANTHER:PTHR19900,PANTHER:PTHR19900:SF56,Pfam:PF00041,Pfam:PF13895,ProSiteProfiles:PS50835,ProSiteProfiles:PS50853,SMART:SM00060,SMART:SM00409,SU…
LG02	maker	gene	21555402	21563187	.	+	.	ID=GAMO_00059962;Name=GAMO_00059962;Alias=maker-LG02-snap-gene-215.80;Note=Similar to emc10: ER membrane protein complex subunit 10 (Danio rerio);Dbxref=PANTHER:PTHR21397,PANTHER:PTHR21397:SF3;
LG02	maker	gene	21577269	21578386	.	-	.	ID=GAMO_00059967;Name=GAMO_00059967;Alias=maker-LG02-snap-gene-216.47;Note=Similar to AKT1S1: Proline-rich AKT1 substrate 1 (Homo sapiens);Dbxref=InterPro:IPR026682,PANTHER:PTHR21844,PANTHER:PTHR21844:SF1;Ontology_term=GO:0032007,GO:0048011;
LG02	maker	gene	21579353	21581470	.	-	.	ID=GAMO_00059969;Name=GAMO_00059969;Alias=maker-LG02-augustus-gene-216.45;Note=Protein of unknown function;Dbxref=Coils:Coil;
LG02	maker	gene	21582123	21595668	.	+	.	ID=GAMO_00059970;Name=GAMO_00059970;Alias=maker-LG02-augustus-gene-216.43;Note=Similar to Tbc1d17: TBC1 domain family member 17 (Mus musculus);Dbxref=Gene3D:G3DSA:1.10.8.270,InterPro:IPR000195,InterPro:IPR021935,PANTHER:PTHR22957,PANTHER:PTHR22957:SF228,Pfam:PF00566,Pfam:PF12068,ProSiteProfiles:PS50086,SMART:SM00164,SUPERFAMILY:SSF47923;Ontology_term=GO:0005097,GO:0032313;
LG02	maker	gene	21605352	21612869	.	+	.	ID=GAMO_00059975;Name=GAMO_00059975;Alias=maker-LG02-augustus-gene-217.97;Note=Similar to Nucb1: Nucleobindin-1 (Mus musculus);Dbxref=Coils:Coil,Gene3D:G3DSA:1.10.238.10,InterPro:IPR002048,InterPro:IPR011992,InterPro:IPR018247,PANTHER:PTHR19237,PANTHER:PTHR19237:SF21,Pfam:PF13499,ProSitePatterns:PS00018,ProSiteProfiles:PS50222,SUPERFAMILY:SSF47473;Ontology_term=GO:0005509;
LG02	maker	gene	21615466	21622708	.	+	.	ID=GAMO_00059978;Name=GAMO_00059978;Alias=maker-LG02-augustus-gene-217.98;Note=Similar to Ppfia3: Liprin-alpha-3 (Mus musculus);Dbxref=Coils:Coil,PANTHER:PTHR12587,PANTHER:PTHR12587:SF4;
LG02	maker	gene	21646336	21653000	.	+	.	ID=GAMO_00059987;Name=GAMO_00059987;Alias=maker-LG02-augustus-gene-217.101;Note=Similar to PPFIA3: Liprin-alpha-3 (Homo sapiens);Dbxref=Gene3D:G3DSA:1.10.150.50,InterPro:IPR001660,InterPro:IPR013761,InterPro:IPR021129,PANTHER:PTHR12587,PANTHER:PTHR12587:SF4,Pfam:PF00536,ProSiteProfiles:PS50105,SUPERFAMILY:SSF47769;Ontology_term=GO:0005515;
LG02	maker	gene	21656311	21656587	.	+	.	ID=GAMO_00059989;Name=GAMO_00059989;Alias=genemark-LG02-processed-gene-217.26;Note=Protein of unknown function;
LG02	maker	gene	21682939	21711615	.	+	.	ID=GAMO_00059995;Name=GAMO_00059995;Alias=maker-LG02-snap-gene-217.116;Note=Similar to Slc1a2: Excitatory amino acid transporter 2 (Rattus norvegicus);Dbxref=Gene3D:G3DSA:1.10.3860.10,InterPro:IPR001991,InterPro:IPR018107,PANTHER:PTHR11958,PANTHER:PTHR11958:SF50,PRINTS:PR00173,Pfam:PF00375,ProSitePatterns:PS00713,ProSitePatterns:PS00714,SUPERFAMILY:SSF118215;Ontology_term=GO:0006835,GO:0016020,GO…
LG02	maker	gene	21707418	21712853	.	-	.	ID=GAMO_00059998;Name=GAMO_00059998;Alias=maker-LG02-snap-gene-217.121;Note=Similar to KCNA1: Potassium voltage-gated channel subfamily A member 1 (Homo sapiens);Dbxref=Gene3D:G3DSA:1.10.287.70,Gene3D:G3DSA:1.20.120.350,Gene3D:G3DSA:3.30.710.10,InterPro:IPR000210,InterPro:IPR003091,InterPro:IPR003131,InterPro:IPR003968,InterPro:IPR003972,InterPro:IPR005821,InterPro:IPR011333,InterPro:IPR027359,In…
LG02	maker	gene	21714512	21720051	.	+	.	ID=GAMO_00059999;Name=GAMO_00059999;Alias=genemark-LG02-processed-gene-217.45;Note=Similar to HSD17B14: 17-beta-hydroxysteroid dehydrogenase 14 (Bos taurus);Dbxref=Gene3D:G3DSA:3.40.50.720,InterPro:IPR002347,InterPro:IPR016040,PANTHER:PTHR24316,PANTHER:PTHR24316:SF290,PRINTS:PR00081,SUPERFAMILY:SSF51735;
LG02	maker	gene	21721680	21734976	.	+	.	ID=GAMO_00060001;Name=GAMO_00060001;Alias=maker-LG02-snap-gene-217.118;Note=Similar to BCAT1: Branched-chain-amino-acid aminotransferase%2C cytosolic (Ovis aries);Dbxref=Gene3D:G3DSA:3.20.10.10,Gene3D:G3DSA:3.30.470.10,InterPro:IPR001544,InterPro:IPR005786,InterPro:IPR018300,PANTHER:PTHR11825,PANTHER:PTHR11825:SF2,PIRSF:PIRSF006468,Pfam:PF01063,ProSitePatterns:PS00770,SUPERFAMILY:SSF56752;Ontolog…
LG02	maker	gene	21735099	21740293	.	-	.	ID=GAMO_00060004;Name=GAMO_00060004;Alias=maker-LG02-augustus-gene-217.108;Note=Similar to IFI35: Interferon-induced 35 kDa protein (Homo sapiens);Dbxref=Coils:Coil,InterPro:IPR009909,PANTHER:PTHR15225,PANTHER:PTHR15225:SF1,Pfam:PF07292;
LG02	maker	gene	21740727	21743331	.	-	.	ID=GAMO_00060005;Name=GAMO_00060005;Alias=maker-LG02-augustus-gene-217.109;Note=Similar to rpl27: 60S ribosomal protein L27 (Ictalurus punctatus);Dbxref=Gene3D:G3DSA:2.30.30.30,InterPro:IPR001141,InterPro:IPR005824,InterPro:IPR008991,InterPro:IPR014722,InterPro:IPR018262,PANTHER:PTHR10497,PANTHER:PTHR10497:SF0,Pfam:PF00467,Pfam:PF01777,ProSitePatterns:PS01107,SMART:SM00739,SUPERFAMILY:SSF50104;On…
LG02	maker	gene	21745818	21750711	.	-	.	ID=GAMO_00060007;Name=GAMO_00060007;Alias=augustus_masked-LG02-processed-gene-217.16;Note=Similar to Rundc1: RUN domain-containing protein 1 (Mus musculus);Dbxref=Coils:Coil,InterPro:IPR004012,PANTHER:PTHR22957,PANTHER:PTHR22957:SF214,Pfam:PF02759,ProSiteProfiles:PS50826,SMART:SM00593,SUPERFAMILY:SSF140741;
LG02	maker	gene	21750945	21758352	.	-	.	ID=GAMO_00060008;Name=GAMO_00060008;Alias=maker-LG02-snap-gene-217.125;Note=Similar to GRN: Granulins (Homo sapiens);Dbxref=InterPro:IPR000118,PANTHER:PTHR12274,PANTHER:PTHR12274:SF1,Pfam:PF00396,ProSitePatterns:PS00799,SMART:SM00277,SUPERFAMILY:SSF57277;
LG02	maker	gene	21758858	21772707	.	+	.	ID=GAMO_00060010;Name=GAMO_00060010;Alias=maker-LG02-augustus-gene-217.106;Note=Similar to RPL3: 60S ribosomal protein L3 (Homo sapiens);Dbxref=Gene3D:G3DSA:2.40.30.10,Gene3D:G3DSA:3.30.1430.10,InterPro:IPR000597,InterPro:IPR009000,InterPro:IPR019926,PANTHER:PTHR11363,Pfam:PF00297,ProSitePatterns:PS00474,SUPERFAMILY:SSF50447;Ontology_term=GO:0003735,GO:0005622,GO:0005840,GO:0006412;
LG02	maker	gene	21784186	21784912	.	+	.	ID=GAMO_00060014;Name=GAMO_00060014;Alias=snap_masked-LG02-processed-gene-218.38;Note=Protein of unknown function;
LG02	maker	gene	21784272	21786614	.	-	.	ID=GAMO_00060015;Name=GAMO_00060015;Alias=genemark-LG02-processed-gene-218.5;Note=Similar to Cacng2: Voltage-dependent calcium channel gamma-2 subunit (Rattus norvegicus);Dbxref=InterPro:IPR004031,InterPro:IPR008368,PANTHER:PTHR12107,PANTHER:PTHR12107:SF1,PRINTS:PR01792,Pfam:PF00822;Ontology_term=GO:0006816,GO:0016020,GO:0016021;
LG02	maker	gene	21812072	21812902	.	+	.	ID=GAMO_00060021;Name=GAMO_00060021;Alias=augustus_masked-LG02-processed-gene-218.27;Note=Similar to Gprc5c: G-protein coupled receptor family C group 5 member C (Rattus norvegicus);Dbxref=InterPro:IPR017978,PANTHER:PTHR14511,PANTHER:PTHR14511:SF7,Pfam:PF00003;Ontology_term=GO:0004930,GO:0007186,GO:0016021;
LG02	maker	gene	21817706	21821307	.	-	.	ID=GAMO_00060024;Name=GAMO_00060024;Alias=maker-LG02-augustus-gene-218.63;Note=Similar to CCDC137: Coiled-coil domain-containing protein 137 (Homo sapiens);Dbxref=Coils:Coil,InterPro:IPR026680,PANTHER:PTHR21838;
LG02	maker	gene	21824271	21824564	.	-	.	ID=GAMO_00060026;Name=GAMO_00060026;Alias=augustus_masked-LG02-processed-gene-218.33;Note=Similar to Tspan10: Tetraspanin-10 (Mus musculus);Dbxref=PANTHER:PTHR19282,PANTHER:PTHR19282:SF191;
LG02	maker	gene	21828773	21831846	.	+	.	ID=GAMO_00060028;Name=GAMO_00060028;Alias=maker-LG02-augustus-gene-218.59;Note=Protein of unknown function;
LG02	maker	gene	21833687	21835255	.	+	.	ID=GAMO_00060029;Name=GAMO_00060029;Alias=maker-LG02-augustus-gene-218.60;Note=Similar to cyp2k1: Cytochrome P450 2K1 (Oncorhynchus mykiss);Dbxref=Gene3D:G3DSA:1.10.630.10,InterPro:IPR001128,InterPro:IPR002401,PANTHER:PTHR24300,PANTHER:PTHR24300:SF49,PRINTS:PR00463,Pfam:PF00067,SUPERFAMILY:SSF48264;Ontology_term=GO:0005506,GO:0016705,GO:0020037,GO:0055114;
LG02	maker	gene	21837865	21844376	.	+	.	ID=GAMO_00060030;Name=GAMO_00060030;Alias=maker-LG02-augustus-gene-218.61;Note=Similar to cyp2k1: Cytochrome P450 2K1 (Oncorhynchus mykiss);Dbxref=Gene3D:G3DSA:1.10.630.10,InterPro:IPR001128,InterPro:IPR002401,InterPro:IPR017972,PANTHER:PTHR24300,PANTHER:PTHR24300:SF49,PRINTS:PR00385,PRINTS:PR00463,Pfam:PF00067,ProSitePatterns:PS00086,SUPERFAMILY:SSF48264;Ontology_term=GO:0005506,GO:0016705,GO:00…
LG02	maker	gene	21843797	21849005	.	-	.	ID=GAMO_00060031;Name=GAMO_00060031;Alias=maker-LG02-augustus-gene-218.65;Note=Similar to Hmox2: Heme oxygenase 2 (Rattus norvegicus);Dbxref=Gene3D:G3DSA:1.20.910.10,InterPro:IPR002051,InterPro:IPR016053,InterPro:IPR016084,InterPro:IPR018207,PANTHER:PTHR10720,PANTHER:PTHR10720:SF2,PIRSF:PIRSF000343,PRINTS:PR00088,Pfam:PF01126,ProSitePatterns:PS00593,SUPERFAMILY:SSF48613;Ontology_term=GO:0004392,G…
LG02	maker	gene	21873141	21881507	.	+	.	ID=GAMO_00060036;Name=GAMO_00060036;Alias=maker-LG02-snap-gene-219.75;Note=Similar to ccnf: Cyclin-F (Danio rerio);Dbxref=InterPro:IPR028857,PANTHER:PTHR10177,PANTHER:PTHR10177:SF183;Ontology_term=GO:0051726;
LG02	maker	gene	21891092	21910717	.	+	.	ID=GAMO_00060041;Name=GAMO_00060041;Alias=augustus_masked-LG02-processed-gene-219.2;Note=Similar to Abca3: ATP-binding cassette sub-family A member 3 (Mus musculus);Dbxref=Coils:Coil,Gene3D:G3DSA:3.40.50.300,InterPro:IPR003439,InterPro:IPR026082,InterPro:IPR026969,InterPro:IPR027417,PANTHER:PTHR19229,PANTHER:PTHR19229:SF98,Pfam:PF00005,Pfam:PF12698,SUPERFAMILY:SSF52540;Ontology_term=GO:0005524,GO…
LG02	maker	gene	21910911	21927693	.	+	.	ID=GAMO_00060046;Name=GAMO_00060046;Alias=snap_masked-LG02-processed-gene-219.51;Note=Similar to ABCA3: ATP-binding cassette sub-family A member 3 (Homo sapiens);Dbxref=Gene3D:G3DSA:3.40.50.300,InterPro:IPR003439,InterPro:IPR003959,InterPro:IPR017871,InterPro:IPR026082,InterPro:IPR026969,InterPro:IPR027417,PANTHER:PTHR19229,PANTHER:PTHR19229:SF98,Pfam:PF00005,Pfam:PF12698,Pfam:PF13304,ProSitePatt…
LG02	maker	gene	21951117	21955618	.	+	.	ID=GAMO_00060057;Name=GAMO_00060057;Alias=maker-LG02-augustus-gene-219.73;Note=Similar to btbd17: BTB/POZ domain-containing protein 17 (Xenopus laevis);Dbxref=Gene3D:G3DSA:3.30.710.10,InterPro:IPR000210,InterPro:IPR011333,InterPro:IPR011705,InterPro:IPR013069,PANTHER:PTHR24410,PANTHER:PTHR24410:SF9,Pfam:PF00651,Pfam:PF07707,ProSiteProfiles:PS50097,SMART:SM00225,SMART:SM00875,SUPERFAMILY:SSF54695;…
LG02	maker	gene	21956097	21966715	.	+	.	ID=GAMO_00060058;Name=GAMO_00060058;Alias=maker-LG02-augustus-gene-219.74;Note=Similar to map2k6: Dual specificity mitogen-activated protein kinase kinase 6 (Danio rerio);Dbxref=Gene3D:G3DSA:1.10.510.10,Gene3D:G3DSA:3.30.200.20,InterPro:IPR000719,InterPro:IPR002290,InterPro:IPR008271,InterPro:IPR011009,PANTHER:PTHR24361,PANTHER:PTHR24361:SF40,Pfam:PF00069,ProSitePatterns:PS00108,ProSiteProfiles:P…
LG02	maker	gene	21985812	21991737	.	-	.	ID=GAMO_00060064;Name=GAMO_00060064;Alias=maker-LG02-snap-gene-220.72;Note=Similar to Kcnj2: Inward rectifier potassium channel 2 (Mus musculus);Dbxref=Coils:Coil,Gene3D:G3DSA:1.10.287.70,Gene3D:G3DSA:2.60.40.1400,InterPro:IPR013518,InterPro:IPR013673,InterPro:IPR014756,InterPro:IPR016449,PANTHER:PTHR11767,PANTHER:PTHR11767:SF50,PRINTS:PR01320,Pfam:PF01007,Pfam:PF08466,SUPERFAMILY:SSF81296,SUPERF…
LG02	maker	gene	22006664	22011082	.	-	.	ID=GAMO_00060067;Name=GAMO_00060067;Alias=maker-LG02-snap-gene-220.73;Note=Similar to Otop2: Otopetrin-2 (Mus musculus);Dbxref=InterPro:IPR004878,PANTHER:PTHR21522,PANTHER:PTHR21522:SF35,Pfam:PF03189;
LG02	maker	gene	22015760	22021372	.	+	.	ID=GAMO_00060071;Name=GAMO_00060071;Alias=maker-LG02-snap-gene-220.69;Note=Similar to Ush1g: Usher syndrome type-1G protein homolog (Mus musculus);Dbxref=Gene3D:G3DSA:1.10.150.50,Gene3D:G3DSA:1.25.40.20,InterPro:IPR001660,InterPro:IPR002110,InterPro:IPR013761,InterPro:IPR020683,InterPro:IPR021129,PANTHER:PTHR24161,PANTHER:PTHR24161:SF6,Pfam:PF00536,Pfam:PF12796,ProSiteProfiles:PS50088,ProSiteProf…
LG02	maker	gene	22027331	22028841	.	-	.	ID=GAMO_00060074;Name=GAMO_00060074;Alias=augustus_masked-LG02-processed-gene-220.11;Note=Similar to AMN: Protein amnionless (Homo sapiens);Dbxref=InterPro:IPR026112,PANTHER:PTHR14995,PANTHER:PTHR14995:SF1,Pfam:PF14828;
LG02	maker	gene	22029790	22033249	.	+	.	ID=GAMO_00060076;Name=GAMO_00060076;Alias=maker-LG02-augustus-gene-220.64;Note=Similar to Otop2: Otopetrin-2 (Mus musculus);Dbxref=InterPro:IPR004878,PANTHER:PTHR21522,PANTHER:PTHR21522:SF35,Pfam:PF03189;
LG02	maker	gene	22034516	22049127	.	-	.	ID=GAMO_00060077;Name=GAMO_00060077;Alias=maker-LG02-snap-gene-222.139;Note=Similar to HID1: Protein HID1 (Homo sapiens);Dbxref=InterPro:IPR026705,PANTHER:PTHR21575,PANTHER:PTHR21575:SF12,Pfam:PF12722;
LG02	maker	gene	22050028	22053536	.	+	.	ID=GAMO_00060081;Name=GAMO_00060081;Alias=maker-LG02-snap-gene-220.71;Note=Protein of unknown function;
LG02	maker	gene	22109642	22116269	.	-	.	ID=GAMO_00060091;Name=GAMO_00060091;Alias=augustus_masked-LG02-processed-gene-222.10;Note=Similar to Tnrc18: Trinucleotide repeat-containing gene 18 protein (Mus musculus);Dbxref=InterPro:IPR001025,PANTHER:PTHR12505,PANTHER:PTHR12505:SF21,Pfam:PF01426,ProSiteProfiles:PS51038,SMART:SM00439;Ontology_term=GO:0003682;
LG02	maker	gene	22132793	22133304	.	+	.	ID=GAMO_00060097;Name=GAMO_00060097;Alias=snap_masked-LG02-processed-gene-221.31;Note=Protein of unknown function;
LG02	maker	gene	22167935	22171927	.	-	.	ID=GAMO_00060105;Name=GAMO_00060105;Alias=augustus_masked-LG02-processed-gene-222.14;Note=Similar to actb: Actin%2C cytoplasmic 1 (Salmo salar);Dbxref=Gene3D:G3DSA:3.30.420.40,Gene3D:G3DSA:3.90.640.10,InterPro:IPR004000,InterPro:IPR004001,InterPro:IPR020902,PANTHER:PTHR11937,PANTHER:PTHR11937:SF187,PRINTS:PR00190,Pfam:PF00022,ProSitePatterns:PS00406,ProSitePatterns:PS00432,ProSitePatterns:PS01132…
LG02	maker	gene	22176240	22176470	.	+	.	ID=GAMO_00060108;Name=GAMO_00060108;Alias=augustus_masked-LG02-processed-gene-222.5;Note=Similar to Akap5: A-kinase anchor protein 5 (Mus musculus);
LG02	maker	gene	22201137	22202833	.	+	.	ID=GAMO_00060114;Name=GAMO_00060114;Alias=maker-LG02-augustus-gene-222.120;Note=Similar to FSCN1: Fascin (Homo sapiens);Dbxref=Gene3D:G3DSA:2.80.10.50,InterPro:IPR008999,InterPro:IPR010431,InterPro:IPR022768,PANTHER:PTHR10551,PANTHER:PTHR10551:SF8,Pfam:PF06268,SUPERFAMILY:SSF50405;Ontology_term=GO:0030674,GO:0051015;
LG02	maker	gene	22209192	22216125	.	+	.	ID=GAMO_00060118;Name=GAMO_00060118;Alias=maker-LG02-augustus-gene-222.121;Note=Similar to FSCN1: Fascin (Homo sapiens);Dbxref=Gene3D:G3DSA:2.80.10.50,InterPro:IPR008999,InterPro:IPR010431,InterPro:IPR022768,PANTHER:PTHR10551,PANTHER:PTHR10551:SF8,Pfam:PF06268,SUPERFAMILY:SSF50405;Ontology_term=GO:0030674,GO:0051015;
LG02	maker	gene	22251716	22253085	.	+	.	ID=GAMO_00060125;Name=GAMO_00060125;Alias=maker-LG02-snap-gene-222.137;Note=Protein of unknown function;
LG02	maker	gene	22253525	22258231	.	+	.	ID=GAMO_00060126;Name=GAMO_00060126;Alias=maker-LG02-augustus-gene-222.122;Note=Protein of unknown function;
LG02	maker	gene	22336278	22338211	.	-	.	ID=GAMO_00060130;Name=GAMO_00060130;Alias=maker-LG02-snap-gene-223.26;Note=Similar to CHRM2: Muscarinic acetylcholine receptor M2 (Gallus gallus);Dbxref=Gene3D:G3DSA:1.20.1070.10,InterPro:IPR000276,InterPro:IPR000995,InterPro:IPR001065,InterPro:IPR017452,PANTHER:PTHR24249,PANTHER:PTHR24249:SF57,PRINTS:PR00237,PRINTS:PR00243,Pfam:PF00001,ProSitePatterns:PS00237,ProSiteProfiles:PS50262,SUPERFAMILY:…
LG02	maker	gene	22354787	22366938	.	+	.	ID=GAMO_00060133;Name=GAMO_00060133;Alias=maker-LG02-snap-gene-224.85;Note=Similar to WIPI2: WD repeat domain phosphoinositide-interacting protein 2 (Gallus gallus);Dbxref=Gene3D:G3DSA:2.130.10.10,InterPro:IPR015943,InterPro:IPR017986,PANTHER:PTHR11227,PANTHER:PTHR11227:SF27,SUPERFAMILY:SSF50978;Ontology_term=GO:0005515;
LG02	maker	gene	22381499	22382722	.	-	.	ID=GAMO_00060137;Name=GAMO_00060137;Alias=augustus_masked-LG02-processed-gene-224.4;Note=Protein of unknown function;Dbxref=Coils:Coil;
LG02	maker	gene	22384521	22396784	.	+	.	ID=GAMO_00060138;Name=GAMO_00060138;Alias=maker-LG02-augustus-gene-224.80;Note=Similar to Smurf1: E3 ubiquitin-protein ligase SMURF1 (Mus musculus);Dbxref=Gene3D:G3DSA:3.30.2160.10,InterPro:IPR000569,PANTHER:PTHR11254,PANTHER:PTHR11254:SF293,Pfam:PF00632,ProSiteProfiles:PS50237,SMART:SM00119,SUPERFAMILY:SSF56204;Ontology_term=GO:0004842;
LG02	maker	gene	22460891	22470994	.	+	.	ID=GAMO_00060151;Name=GAMO_00060151;Alias=augustus_masked-LG02-processed-gene-224.9;Note=Similar to radil: Ras-associating and dilute domain-containing protein (Danio rerio);Dbxref=Gene3D:G3DSA:2.30.42.10,InterPro:IPR001478,PANTHER:PTHR16027,PANTHER:PTHR16027:SF5,Pfam:PF00595,ProSiteProfiles:PS50106,SMART:SM00228,SUPERFAMILY:SSF50156;Ontology_term=GO:0005515;
LG02	maker	gene	22481068	22493310	.	+	.	ID=GAMO_00060154;Name=GAMO_00060154;Alias=maker-LG02-snap-gene-225.83;Note=Similar to TOM1: Target of Myb protein 1 (Gallus gallus);Dbxref=Gene3D:G3DSA:1.20.58.160,Gene3D:G3DSA:1.25.40.90,InterPro:IPR002014,InterPro:IPR004152,InterPro:IPR008942,InterPro:IPR018205,PANTHER:PTHR13856,PANTHER:PTHR13856:SF32,Pfam:PF00790,Pfam:PF03127,ProSiteProfiles:PS50179,ProSiteProfiles:PS50909,SMART:SM00288,SUPERF…
LG02	maker	gene	22494400	22507431	.	+	.	ID=GAMO_00060157;Name=GAMO_00060157;Alias=maker-LG02-augustus-gene-225.75;Note=Similar to GCAT: 2-amino-3-ketobutyrate coenzyme A ligase%2C mitochondrial (Homo sapiens);Dbxref=Gene3D:G3DSA:3.40.640.10,Gene3D:G3DSA:3.90.1150.10,InterPro:IPR001917,InterPro:IPR004839,InterPro:IPR015421,InterPro:IPR015422,InterPro:IPR015424,PANTHER:PTHR13693,PANTHER:PTHR13693:SF57,Pfam:PF00155,ProSitePatterns:PS00599…
LG02	maker	gene	22519246	22532391	.	+	.	ID=GAMO_00060158;Name=GAMO_00060158;Alias=maker-LG02-snap-gene-225.86;Note=Similar to mcm5: DNA replication licensing factor mcm5 (Xenopus tropicalis);Dbxref=Gene3D:G3DSA:2.40.50.140,Gene3D:G3DSA:3.30.1640.10,Gene3D:G3DSA:3.40.50.300,InterPro:IPR001208,InterPro:IPR008048,InterPro:IPR012340,InterPro:IPR018525,InterPro:IPR027417,InterPro:IPR027925,PANTHER:PTHR11630,PANTHER:PTHR11630:SF68,PRINTS:PR0…
LG02	maker	gene	22535888	22543123	.	+	.	ID=GAMO_00060163;Name=GAMO_00060163;Alias=augustus_masked-LG02-processed-gene-225.9;Note=Similar to ctsd: Cathepsin D (Chionodraco hamatus);Dbxref=Gene3D:G3DSA:2.40.70.10,InterPro:IPR001461,InterPro:IPR001969,InterPro:IPR012848,InterPro:IPR021109,PANTHER:PTHR13683,PANTHER:PTHR13683:SF230,PRINTS:PR00792,Pfam:PF00026,Pfam:PF07966,ProSitePatterns:PS00141,SUPERFAMILY:SSF50630;Ontology_term=GO:0004190…
LG02	maker	gene	22544693	22551872	.	-	.	ID=GAMO_00060166;Name=GAMO_00060166;Alias=maker-LG02-augustus-gene-225.81;Note=Similar to mief1: Mitochondrial dynamics protein MID51 (Danio rerio);Dbxref=InterPro:IPR008011,InterPro:IPR024810,PANTHER:PTHR16451,PANTHER:PTHR16451:SF2,Pfam:PF03281,Pfam:PF05347;
LG02	maker	gene	22551678	22557554	.	+	.	ID=GAMO_00060167;Name=GAMO_00060167;Alias=maker-LG02-augustus-gene-225.78;Note=Similar to iaaA: Isoaspartyl peptidase (Escherichia coli (strain K12));Dbxref=Gene3D:G3DSA:3.30.428.10,Gene3D:G3DSA:3.30.930.10,InterPro:IPR000246,InterPro:IPR000542,InterPro:IPR001310,InterPro:IPR004364,InterPro:IPR006195,InterPro:IPR011146,InterPro:IPR029055,PANTHER:PTHR10188,PANTHER:PTHR10188:SF17,Pfam:PF00152,Pfam:…
LG02	maker	gene	22560770	22562982	.	+	.	ID=GAMO_00060168;Name=GAMO_00060168;Alias=maker-LG02-snap-gene-225.91;Note=Similar to MPST: 3-mercaptopyruvate sulfurtransferase (Homo sapiens);Dbxref=Gene3D:G3DSA:3.40.250.10,InterPro:IPR001307,InterPro:IPR001763,PANTHER:PTHR11364,PANTHER:PTHR11364:SF6,Pfam:PF00581,ProSitePatterns:PS00380,ProSitePatterns:PS00683,ProSiteProfiles:PS50206,SMART:SM00450,SUPERFAMILY:SSF52821;Ontology_term=GO:0004792;
LG02	maker	gene	22565388	22571567	.	+	.	ID=GAMO_00060171;Name=GAMO_00060171;Alias=maker-LG02-augustus-gene-225.79;Note=Similar to ube2i: SUMO-conjugating enzyme UBC9 (Xenopus tropicalis);Dbxref=Gene3D:G3DSA:3.10.110.10,InterPro:IPR000608,InterPro:IPR016135,InterPro:IPR023313,InterPro:IPR027230,PANTHER:PTHR24067,PANTHER:PTHR24067:SF51,Pfam:PF00179,ProSitePatterns:PS00183,ProSiteProfiles:PS50127,SMART:SM00212,SUPERFAMILY:SSF54495;Ontolog…
LG02	maker	gene	22568828	22569475	.	-	.	ID=GAMO_00060172;Name=GAMO_00060172;Alias=augustus_masked-LG02-processed-gene-225.22;Note=Protein of unknown function;
LG02	maker	gene	22594529	22602063	.	-	.	ID=GAMO_00060181;Name=GAMO_00060181;Alias=maker-LG02-augustus-gene-226.34;Note=Similar to Chst12: Carbohydrate sulfotransferase 12 (Mus musculus);Dbxref=Coils:Coil,InterPro:IPR005331,InterPro:IPR018011,InterPro:IPR027417,PANTHER:PTHR12137,PANTHER:PTHR12137:SF4,Pfam:PF03567,SUPERFAMILY:SSF52540;Ontology_term=GO:0008146,GO:0016021,GO:0016051;
LG02	maker	gene	22602680	22606695	.	-	.	ID=GAMO_00060183;Name=GAMO_00060183;Alias=augustus_masked-LG02-processed-gene-226.9;Note=Similar to CARD11: Caspase recruitment domain-containing protein 11 (Homo sapiens);Dbxref=Gene3D:G3DSA:3.40.50.300,InterPro:IPR008145,InterPro:IPR027417,PANTHER:PTHR14559,PANTHER:PTHR14559:SF4,Pfam:PF00625,SUPERFAMILY:SSF52540;Ontology_term=GO:0005515;
LG02	maker	gene	22608498	22611466	.	+	.	ID=GAMO_00060184;Name=GAMO_00060184;Alias=augustus_masked-LG02-processed-gene-226.6;Note=Similar to Atp5j2: ATP synthase subunit f%2C mitochondrial (Mus musculus);Dbxref=InterPro:IPR019344,PANTHER:PTHR13080,PANTHER:PTHR13080:SF4,Pfam:PF10206;
LG02	maker	gene	22610485	22615082	.	-	.	ID=GAMO_00060185;Name=GAMO_00060185;Alias=snap_masked-LG02-processed-gene-228.153;Note=Similar to cpsf4: Cleavage and polyadenylation specificity factor subunit 4 (Xenopus laevis);Dbxref=Gene3D:G3DSA:4.10.1000.10,Gene3D:G3DSA:4.10.60.10,InterPro:IPR000571,InterPro:IPR001878,PANTHER:PTHR23102,PANTHER:PTHR23102:SF18,Pfam:PF00098,Pfam:PF00642,ProSiteProfiles:PS50103,ProSiteProfiles:PS50158,SMART:SM0…
LG02	maker	gene	22615242	22630469	.	-	.	ID=GAMO_00060187;Name=GAMO_00060187;Alias=maker-LG02-snap-gene-228.256;Note=Similar to SHMT1: Serine hydroxymethyltransferase%2C cytosolic (Ovis aries);Dbxref=Coils:Coil,Gene3D:G3DSA:3.40.640.10,Gene3D:G3DSA:3.90.1150.10,Hamap:MF_00051,InterPro:IPR001085,InterPro:IPR015421,InterPro:IPR015422,InterPro:IPR015424,InterPro:IPR019380,InterPro:IPR019798,PANTHER:PTHR11680,PANTHER:PTHR11680:SF3,Pfam:PF00…
LG02	maker	gene	22632979	22635200	.	+	.	ID=GAMO_00060192;Name=GAMO_00060192;Alias=maker-LG02-augustus-gene-228.207;Note=Similar to Bud31: Protein BUD31 homolog (Rattus norvegicus);Dbxref=InterPro:IPR001748,InterPro:IPR018230,PANTHER:PTHR19411,PRINTS:PR00322,Pfam:PF01125,ProSitePatterns:PS00997,ProSitePatterns:PS00998;Ontology_term=GO:0005634;
LG02	maker	gene	22674701	22675507	.	-	.	ID=GAMO_00060203;Name=GAMO_00060203;Alias=snap_masked-LG02-processed-gene-228.163;Note=Protein of unknown function;Dbxref=Coils:Coil,PANTHER:PTHR13808,PANTHER:PTHR13808:SF4;
LG02	maker	gene	22675572	22705773	.	-	.	ID=GAMO_00060204;Name=GAMO_00060204;Alias=maker-LG02-augustus-gene-228.226;Note=Similar to EP300: Histone acetyltransferase p300 (Homo sapiens);Dbxref=Coils:Coil,Gene3D:G3DSA:1.10.246.20,Gene3D:G3DSA:1.20.1000.10,Gene3D:G3DSA:1.20.1020.10,Gene3D:G3DSA:1.20.920.10,InterPro:IPR000197,InterPro:IPR000433,InterPro:IPR001487,InterPro:IPR003101,InterPro:IPR009110,InterPro:IPR010303,InterPro:IPR013178,PA…
LG02	maker	gene	22711867	22716600	.	-	.	ID=GAMO_00060211;Name=GAMO_00060211;Alias=augustus_masked-LG02-processed-gene-228.25;Note=Similar to XPNPEP3: Probable Xaa-Pro aminopeptidase 3 (Homo sapiens);Dbxref=Gene3D:G3DSA:3.40.350.10,Gene3D:G3DSA:3.90.230.10,InterPro:IPR000994,InterPro:IPR007865,InterPro:IPR028980,InterPro:IPR029149,PANTHER:PTHR10804,PANTHER:PTHR10804:SF17,Pfam:PF00557,Pfam:PF05195,SMART:SM01011,SUPERFAMILY:SSF53092,SUPER…
LG02	maker	gene	22716247	22721642	.	+	.	ID=GAMO_00060212;Name=GAMO_00060212;Alias=maker-LG02-augustus-gene-228.210;Note=Similar to ST13: Hsc70-interacting protein (Gallus gallus);Dbxref=Coils:Coil,Gene3D:G3DSA:1.25.40.10,InterPro:IPR006636,InterPro:IPR011990,InterPro:IPR013026,InterPro:IPR013105,InterPro:IPR019734,PANTHER:PTHR22904,Pfam:PF07719,Pfam:PF13414,ProSiteProfiles:PS50293,SMART:SM00028,SMART:SM00727,SUPERFAMILY:SSF48452;Ontolo…
LG02	maker	gene	22722145	22723765	.	-	.	ID=GAMO_00060213;Name=GAMO_00060213;Alias=maker-LG02-snap-gene-228.258;Note=Similar to Rbx1: E3 ubiquitin-protein ligase RBX1 (Mus musculus);Dbxref=Gene3D:G3DSA:3.30.40.10,InterPro:IPR001841,InterPro:IPR013083,InterPro:IPR024766,PANTHER:PTHR11210,PANTHER:PTHR11210:SF20,Pfam:PF12678,ProSiteProfiles:PS50089,SUPERFAMILY:SSF57850;Ontology_term=GO:0005515,GO:0008270;
LG02	maker	gene	22745064	22806016	.	+	.	ID=GAMO_00060221;Name=GAMO_00060221;Alias=maker-LG02-snap-gene-228.241;Note=Similar to ACO2: Aconitate hydratase%2C mitochondrial (Bos taurus);Dbxref=Coils:Coil,Gene3D:G3DSA:1.20.5.170,Gene3D:G3DSA:3.20.19.10,Gene3D:G3DSA:3.30.499.10,Gene3D:G3DSA:3.40.1060.10,Gene3D:G3DSA:4.10.1000.10,InterPro:IPR000571,InterPro:IPR000573,InterPro:IPR001030,InterPro:IPR004827,InterPro:IPR015928,InterPro:IPR015931…
LG02	maker	gene	22810129	22811647	.	-	.	ID=GAMO_00060231;Name=GAMO_00060231;Alias=augustus_masked-LG02-processed-gene-228.39;Note=Protein of unknown function;
LG02	maker	gene	22816106	22821181	.	+	.	ID=GAMO_00060232;Name=GAMO_00060232;Alias=maker-LG02-augustus-gene-228.216;Note=Similar to Polr3h: DNA-directed RNA polymerase III subunit RPC8 (Mus musculus);Dbxref=Gene3D:G3DSA:3.30.1490.120,InterPro:IPR005576,InterPro:IPR013238,PANTHER:PTHR12709,PANTHER:PTHR12709:SF1,Pfam:PF03876,Pfam:PF08292,SUPERFAMILY:SSF88798;Ontology_term=GO:0003899,GO:0006351;
LG02	maker	gene	22828206	22838160	.	-	.	ID=GAMO_00060234;Name=GAMO_00060234;Alias=snap_masked-LG02-processed-gene-228.201;Note=Similar to PMM1: Phosphomannomutase 1 (Homo sapiens);Dbxref=Gene3D:G3DSA:3.40.50.1000,InterPro:IPR005002,InterPro:IPR023214,PANTHER:PTHR10466,PANTHER:PTHR10466:SF1,Pfam:PF03332,SUPERFAMILY:SSF56784;Ontology_term=GO:0004615,GO:0005737,GO:0019307;
LG02	maker	gene	22845850	22849452	.	-	.	ID=GAMO_00060238;Name=GAMO_00060238;Alias=maker-LG02-snap-gene-228.262;Note=Similar to PLIN4: Perilipin-4 (Homo sapiens);Dbxref=Coils:Coil;
LG02	maker	gene	22863731	22866456	.	+	.	ID=GAMO_00060242;Name=GAMO_00060242;Alias=snap_masked-LG02-processed-gene-228.196;Note=Similar to Ppp1r27: Protein phosphatase 1 regulatory subunit 27 (Mus musculus);Dbxref=Gene3D:G3DSA:1.25.40.20,InterPro:IPR002110,InterPro:IPR020683,PANTHER:PTHR24179,PANTHER:PTHR24179:SF23,Pfam:PF12796,ProSiteProfiles:PS50088,ProSiteProfiles:PS50297,SMART:SM00248,SUPERFAMILY:SSF48403;Ontology_term=GO:0005515;
LG02	maker	gene	22866746	22870084	.	+	.	ID=GAMO_00060243;Name=GAMO_00060243;Alias=snap_masked-LG02-processed-gene-228.197;Note=Similar to fam195b: Protein FAM195B (Danio rerio);Dbxref=InterPro:IPR029428,PANTHER:PTHR19890,PANTHER:PTHR19890:SF8,Pfam:PF14799;
LG02	maker	gene	22870288	22873601	.	+	.	ID=GAMO_00060244;Name=GAMO_00060244;Alias=maker-LG02-augustus-gene-228.221;Note=Similar to ALYREF: THO complex subunit 4 (Taeniopygia guttata);Dbxref=Coils:Coil,Gene3D:G3DSA:3.30.70.330,InterPro:IPR000504,InterPro:IPR012677,PANTHER:PTHR19965,Pfam:PF00076,ProSiteProfiles:PS50102,SMART:SM00360,SUPERFAMILY:SSF54928;Ontology_term=GO:0000166,GO:0003676;
LG02	maker	gene	22874060	22883908	.	+	.	ID=GAMO_00060246;Name=GAMO_00060246;Alias=snap_masked-LG02-processed-gene-229.35;Note=Similar to ARHGDIA: Rho GDP-dissociation inhibitor 1 (Bos taurus);Dbxref=Gene3D:G3DSA:2.70.50.30,InterPro:IPR000406,InterPro:IPR014756,InterPro:IPR024792,PANTHER:PTHR10980,PRINTS:PR00492,Pfam:PF02115,SUPERFAMILY:SSF81296;Ontology_term=GO:0005094,GO:0005737;
LG02	maker	gene	22886165	22893740	.	-	.	ID=GAMO_00060251;Name=GAMO_00060251;Alias=maker-LG02-augustus-gene-229.54;Note=Similar to cdr2l: Cerebellar degeneration-related protein 2-like (Danio rerio);Dbxref=Coils:Coil,InterPro:IPR026079,PANTHER:PTHR19232,PANTHER:PTHR19232:SF10;
LG02	maker	gene	22896924	22900867	.	-	.	ID=GAMO_00060252;Name=GAMO_00060252;Alias=genemark-LG02-processed-gene-229.25;Note=Protein of unknown function;
LG02	maker	gene	22901911	22904836	.	+	.	ID=GAMO_00060253;Name=GAMO_00060253;Alias=augustus_masked-LG02-processed-gene-229.3;Note=Protein of unknown function;
LG02	maker	gene	22908849	22918396	.	-	.	ID=GAMO_00060256;Name=GAMO_00060256;Alias=maker-LG02-augustus-gene-229.56;Note=Similar to Trim39: E3 ubiquitin-protein ligase TRIM39 (Mus musculus);Dbxref=Coils:Coil,InterPro:IPR001870,InterPro:IPR003877,InterPro:IPR003879,InterPro:IPR006574,InterPro:IPR008985,InterPro:IPR018355,PANTHER:PTHR24103,PANTHER:PTHR24103:SF257,PRINTS:PR01407,Pfam:PF00622,Pfam:PF13765,ProSiteProfiles:PS50188,SMART:SM0044…
LG02	maker	gene	22926809	22943663	.	+	.	ID=GAMO_00060261;Name=GAMO_00060261;Alias=maker-LG02-snap-gene-230.112;Note=Similar to XYLT2: Xylosyltransferase 2 (Homo sapiens);Dbxref=InterPro:IPR003406,InterPro:IPR024448,PANTHER:PTHR19297,PANTHER:PTHR19297:SF79,Pfam:PF02485,Pfam:PF12529;Ontology_term=GO:0006024,GO:0008375,GO:0016020,GO:0030158;
LG02	maker	gene	22991873	23017070	.	+	.	ID=GAMO_00060274;Name=GAMO_00060274;Alias=snap_masked-LG02-processed-gene-230.83;Note=Similar to atp2a1: Sarcoplasmic/endoplasmic reticulum calcium ATPase 1 (Makaira nigricans);Dbxref=Gene3D:G3DSA:1.20.1110.10,Gene3D:G3DSA:2.70.150.10,Gene3D:G3DSA:3.40.1110.10,InterPro:IPR001757,InterPro:IPR004014,InterPro:IPR005782,InterPro:IPR006068,InterPro:IPR008250,InterPro:IPR018303,InterPro:IPR023214,Inter…
LG02	maker	gene	23023812	23030245	.	-	.	ID=GAMO_00060278;Name=GAMO_00060278;Alias=maker-LG02-augustus-gene-230.110;Note=Similar to RABEP2: Rab GTPase-binding effector protein 2 (Bos taurus);Dbxref=Coils:Coil,InterPro:IPR015390,InterPro:IPR018514,PANTHER:PTHR31179,PANTHER:PTHR31179:SF6,Pfam:PF03528,Pfam:PF09311,SUPERFAMILY:SSF103652;Ontology_term=GO:0005096,GO:0008083;
LG02	maker	gene	23030554	23040818	.	-	.	ID=GAMO_00060279;Name=GAMO_00060279;Alias=maker-LG02-snap-gene-230.126;Note=Similar to EHD1: EH domain-containing protein 1 (Arabidopsis thaliana);Dbxref=Coils:Coil,Gene3D:G3DSA:3.40.50.300,InterPro:IPR001401,InterPro:IPR027417,PANTHER:PTHR11216,PANTHER:PTHR11216:SF1,Pfam:PF00350,SUPERFAMILY:SSF52540;Ontology_term=GO:0003924,GO:0005525;
LG02	maker	gene	23042491	23046882	.	+	.	ID=GAMO_00060281;Name=GAMO_00060281;Alias=maker-LG02-augustus-gene-230.104;Note=Similar to SYNGR2: Synaptogyrin-2 (Bos taurus);Dbxref=InterPro:IPR008253,PANTHER:PTHR10838,PANTHER:PTHR10838:SF19,Pfam:PF01284,ProSiteProfiles:PS51225;Ontology_term=GO:0016020;
LG02	maker	gene	23047965	23056711	.	+	.	ID=GAMO_00060283;Name=GAMO_00060283;Alias=maker-LG02-augustus-gene-230.105;Note=Similar to CANT1: Soluble calcium-activated nucleotidase 1 (Homo sapiens);Dbxref=InterPro:IPR009283,PANTHER:PTHR13023,PANTHER:PTHR13023:SF3,Pfam:PF06079,SUPERFAMILY:SSF101887;Ontology_term=GO:0005509,GO:0016462;
LG02	maker	gene	23062589	23065782	.	+	.	ID=GAMO_00060285;Name=GAMO_00060285;Alias=maker-LG02-augustus-gene-230.106;Note=Similar to lgals3bpb: Galectin-3-binding protein B (Danio rerio);Dbxref=Gene3D:G3DSA:3.10.250.10,Gene3D:G3DSA:3.30.710.10,InterPro:IPR001190,InterPro:IPR011333,InterPro:IPR011705,InterPro:IPR017448,PANTHER:PTHR24410,PANTHER:PTHR24410:SF9,PRINTS:PR00258,Pfam:PF00530,Pfam:PF07707,ProSiteProfiles:PS50287,SMART:SM00202,SM…
LG02	maker	gene	23072745	23074126	.	+	.	ID=GAMO_00060288;Name=GAMO_00060288;Alias=augustus_masked-LG02-processed-gene-230.13;Note=Similar to spsb3: SPRY domain-containing SOCS box protein 3 (Xenopus tropicalis);Dbxref=InterPro:IPR001870,InterPro:IPR008985,PANTHER:PTHR12245,PANTHER:PTHR12245:SF5,ProSiteProfiles:PS50188,SUPERFAMILY:SSF49899;
LG02	maker	gene	23082488	23096170	.	-	.	ID=GAMO_00060290;Name=GAMO_00060290;Alias=snap_masked-LG02-processed-gene-231.48;Note=Similar to Spag9: C-Jun-amino-terminal kinase-interacting protein 4 (Mus musculus);Dbxref=Coils:Coil,Gene3D:G3DSA:1.20.5.1000,Gene3D:G3DSA:2.130.10.10,InterPro:IPR015943,InterPro:IPR017986,PANTHER:PTHR13886,PANTHER:PTHR13886:SF3,SUPERFAMILY:SSF50978;Ontology_term=GO:0005515;
LG02	maker	gene	23108019	23111344	.	-	.	ID=GAMO_00060298;Name=GAMO_00060298;Alias=augustus_masked-LG02-processed-gene-231.7;Note=Similar to HN1L: Hematological and neurological expressed 1-like protein (Homo sapiens);Dbxref=PANTHER:PTHR21558,PANTHER:PTHR21558:SF46;
LG02	maker	gene	23111397	23125988	.	+	.	ID=GAMO_00060299;Name=GAMO_00060299;Alias=snap_masked-LG02-processed-gene-231.53;Note=Similar to CRAMP1L: Protein cramped-like (Homo sapiens);Dbxref=InterPro:IPR017884,PANTHER:PTHR21677,ProSiteProfiles:PS51293;
LG02	maker	gene	23127769	23130400	.	-	.	ID=GAMO_00060303;Name=GAMO_00060303;Alias=augustus_masked-LG02-processed-gene-231.8;Note=Similar to dhrs7b: Dehydrogenase/reductase SDR family member 7B (Danio rerio);Dbxref=Gene3D:G3DSA:3.40.50.720,InterPro:IPR002198,InterPro:IPR002347,InterPro:IPR016040,InterPro:IPR020842,InterPro:IPR020904,PANTHER:PTHR24322,PANTHER:PTHR24322:SF325,PIRSF:PIRSF000126,PRINTS:PR00080,PRINTS:PR00081,Pfam:PF00106,Pr…
LG02	maker	gene	23130440	23133555	.	-	.	ID=GAMO_00060305;Name=GAMO_00060305;Alias=maker-LG02-snap-gene-231.84;Note=Similar to tmem11: Transmembrane protein 11%2C mitochondrial (Danio rerio);Dbxref=InterPro:IPR026120,PANTHER:PTHR15099,PANTHER:PTHR15099:SF1,Pfam:PF14972;Ontology_term=GO:0007005,GO:0031305;
LG02	maker	gene	23134638	23137725	.	-	.	ID=GAMO_00060306;Name=GAMO_00060306;Alias=maker-LG02-snap-gene-231.83;Note=Similar to NATD1: Protein NATD1 (Gallus gallus);Dbxref=Gene3D:G3DSA:3.40.630.30,InterPro:IPR016181,PANTHER:PTHR31435,PANTHER:PTHR31435:SF1,Pfam:PF14542,SUPERFAMILY:SSF55729;
LG02	maker	gene	23143164	23152498	.	+	.	ID=GAMO_00060309;Name=GAMO_00060309;Alias=maker-LG02-snap-gene-232.121;Note=Similar to MPRIP: Myosin phosphatase Rho-interacting protein (Homo sapiens);Dbxref=Coils:Coil,Gene3D:G3DSA:2.30.29.30,InterPro:IPR001849,InterPro:IPR011993,PANTHER:PTHR17271,PANTHER:PTHR17271:SF9,Pfam:PF00169,ProSiteProfiles:PS50003,SMART:SM00233,SUPERFAMILY:SSF50729;
LG02	maker	gene	23159091	23167041	.	+	.	ID=GAMO_00060312;Name=GAMO_00060312;Alias=maker-LG02-snap-gene-232.122;Note=Protein of unknown function;
LG02	maker	gene	23170545	23172217	.	+	.	ID=GAMO_00060314;Name=GAMO_00060314;Alias=maker-LG02-snap-gene-232.123;Note=Similar to Histone H2A (Oncorhynchus mykiss);Dbxref=Gene3D:G3DSA:1.10.20.10,InterPro:IPR002119,InterPro:IPR007125,InterPro:IPR009072,PANTHER:PTHR23430,PANTHER:PTHR23430:SF19,PRINTS:PR00620,Pfam:PF00125,ProSitePatterns:PS00046,SMART:SM00414,SUPERFAMILY:SSF47113;Ontology_term=GO:0000786,GO:0003677,GO:0005634,GO:0006334,GO:0…
LG02	maker	gene	23177224	23197739	.	+	.	ID=GAMO_00060318;Name=GAMO_00060318;Alias=maker-LG02-snap-gene-232.124;Note=Similar to Histone H2A (Oncorhynchus mykiss);Dbxref=Coils:Coil,Gene3D:G3DSA:1.10.10.10,Gene3D:G3DSA:1.10.20.10,InterPro:IPR002119,InterPro:IPR005818,InterPro:IPR007125,InterPro:IPR009072,InterPro:IPR011991,PANTHER:PTHR23430,PANTHER:PTHR23430:SF19,PRINTS:PR00620,Pfam:PF00125,Pfam:PF00538,ProSitePatterns:PS00046,ProSiteProf…
LG02	maker	gene	23198635	23199045	.	+	.	ID=GAMO_00060319;Name=GAMO_00060319;Alias=augustus_masked-LG02-processed-gene-232.11;Note=Similar to Histone H3 (Urechis caupo);Dbxref=Gene3D:G3DSA:1.10.20.10,InterPro:IPR000164,InterPro:IPR007125,InterPro:IPR009072,PANTHER:PTHR11426,PRINTS:PR00622,Pfam:PF00125,ProSitePatterns:PS00322,ProSitePatterns:PS00959,SMART:SM00428,SUPERFAMILY:SSF47113;Ontology_term=GO:0000786,GO:0003677,GO:0006334,GO:0046…
LG02	maker	gene	23199855	23200238	.	+	.	ID=GAMO_00060320;Name=GAMO_00060320;Alias=augustus_masked-LG02-processed-gene-232.12;Note=Similar to Histone H2A (Oncorhynchus mykiss);Dbxref=Gene3D:G3DSA:1.10.20.10,InterPro:IPR002119,InterPro:IPR007125,InterPro:IPR009072,PANTHER:PTHR23430,PANTHER:PTHR23430:SF19,PRINTS:PR00620,Pfam:PF00125,ProSitePatterns:PS00046,SMART:SM00414,SUPERFAMILY:SSF47113;Ontology_term=GO:0000786,GO:0003677,GO:0005634,G…
LG02	maker	gene	23201514	23201825	.	-	.	ID=GAMO_00060321;Name=GAMO_00060321;Alias=augustus_masked-LG02-processed-gene-232.13;Note=Similar to TGas006m08.1: Histone H4 (Xenopus tropicalis);Dbxref=Gene3D:G3DSA:1.10.20.10,InterPro:IPR001951,InterPro:IPR004823,InterPro:IPR007125,InterPro:IPR009072,InterPro:IPR019809,PANTHER:PTHR10484,PRINTS:PR00623,Pfam:PF00125,ProSitePatterns:PS00047,SMART:SM00417,SMART:SM00803,SUPERFAMILY:SSF47113;Ontolog…
LG02	maker	gene	23202645	23203055	.	-	.	ID=GAMO_00060322;Name=GAMO_00060322;Alias=augustus_masked-LG02-processed-gene-232.14;Note=Similar to Histone H3 (Urechis caupo);Dbxref=Gene3D:G3DSA:1.10.20.10,InterPro:IPR000164,InterPro:IPR007125,InterPro:IPR009072,PANTHER:PTHR11426,PRINTS:PR00622,Pfam:PF00125,ProSitePatterns:PS00322,ProSitePatterns:PS00959,SMART:SM00428,SUPERFAMILY:SSF47113;Ontology_term=GO:0000786,GO:0003677,GO:0006334,GO:0046…
LG02	maker	gene	23202697	23205440	.	+	.	ID=GAMO_00060323;Name=GAMO_00060323;Alias=snap_masked-LG02-processed-gene-232.92;Note=Protein of unknown function;
LG02	maker	gene	23204017	23204394	.	-	.	ID=GAMO_00060324;Name=GAMO_00060324;Alias=augustus_masked-LG02-processed-gene-232.15;Note=Similar to Histone H2B (Salmo trutta);Dbxref=Gene3D:G3DSA:1.10.20.10,InterPro:IPR000558,InterPro:IPR007125,InterPro:IPR009072,PANTHER:PTHR23428,PRINTS:PR00621,Pfam:PF00125,ProSitePatterns:PS00357,SMART:SM00427,SUPERFAMILY:SSF47113;Ontology_term=GO:0000786,GO:0003677,GO:0005634,GO:0006334,GO:0046982;
LG02	maker	gene	23204524	23219606	.	-	.	ID=GAMO_00060325;Name=GAMO_00060325;Alias=augustus_masked-LG02-processed-gene-232.17;Note=Similar to mvp: Major vault protein (Danio rerio);Dbxref=Coils:Coil,InterPro:IPR000048,InterPro:IPR002499,InterPro:IPR021870,PANTHER:PTHR14165,PANTHER:PTHR14165:SF3,Pfam:PF01505,Pfam:PF11978,ProSiteProfiles:PS50096,ProSiteProfiles:PS51224;Ontology_term=GO:0005515;
LG02	maker	gene	23220027	23222614	.	-	.	ID=GAMO_00060327;Name=GAMO_00060327;Alias=maker-LG02-snap-gene-232.127;Note=Similar to FAM57B: Protein FAM57B (Homo sapiens);Dbxref=InterPro:IPR006634,PANTHER:PTHR13439,PANTHER:PTHR13439:SF8,Pfam:PF03798,ProSiteProfiles:PS50922,SMART:SM00724;Ontology_term=GO:0016021;
LG02	maker	gene	23223980	23230411	.	-	.	ID=GAMO_00060328;Name=GAMO_00060328;Alias=augustus_masked-LG02-processed-gene-232.19;Note=Similar to nlk.2: Serine/threonine-protein kinase NLK2 (Xenopus tropicalis);Dbxref=Gene3D:G3DSA:1.10.510.10,InterPro:IPR011009,PANTHER:PTHR24055,PANTHER:PTHR24055:SF153,SUPERFAMILY:SSF56112;Ontology_term=GO:0016772;
LG02	maker	gene	23232270	23236325	.	-	.	ID=GAMO_00060331;Name=GAMO_00060331;Alias=maker-LG02-snap-gene-232.129;Note=Similar to Maz: Myc-associated zinc finger protein (Mus musculus);Dbxref=Gene3D:G3DSA:3.30.160.60,InterPro:IPR007087,InterPro:IPR013087,InterPro:IPR015880,PANTHER:PTHR11389,PANTHER:PTHR11389:SF422,Pfam:PF00096,Pfam:PF13465,ProSitePatterns:PS00028,ProSiteProfiles:PS50157,SMART:SM00355,SUPERFAMILY:SSF57667;Ontology_term=GO:…
LG02	maker	gene	23236542	23240831	.	-	.	ID=GAMO_00060332;Name=GAMO_00060332;Alias=maker-LG02-augustus-gene-232.118;Note=Similar to Cdipt: CDP-diacylglycerol--inositol 3-phosphatidyltransferase (Mus musculus);Dbxref=InterPro:IPR000462,InterPro:IPR014387,PANTHER:PTHR15362,PANTHER:PTHR15362:SF4,PIRSF:PIRSF000848,Pfam:PF01066,ProSitePatterns:PS00379;Ontology_term=GO:0008654,GO:0016020,GO:0016780;
LG02	maker	gene	23236878	23240540	.	+	.	ID=GAMO_00060333;Name=GAMO_00060333;Alias=snap_masked-LG02-processed-gene-232.96;Note=Protein of unknown function;
LG02	maker	gene	23242701	23261720	.	-	.	ID=GAMO_00060334;Name=GAMO_00060334;Alias=maker-LG02-snap-gene-232.131;Note=Similar to taok2: Serine/threonine-protein kinase TAO2 (Xenopus laevis);Dbxref=Coils:Coil,Gene3D:G3DSA:1.10.510.10,Gene3D:G3DSA:3.30.200.20,InterPro:IPR000719,InterPro:IPR002290,InterPro:IPR008271,InterPro:IPR011009,PANTHER:PTHR24361,PANTHER:PTHR24361:SF188,Pfam:PF00069,ProSitePatterns:PS00108,ProSiteProfiles:PS50011,SMAR…
LG02	maker	gene	23263183	23271721	.	+	.	ID=GAMO_00060337;Name=GAMO_00060337;Alias=maker-LG02-snap-gene-233.105;Note=Similar to Prss27: Serine protease 27 (Rattus norvegicus);Dbxref=Gene3D:G3DSA:2.40.10.10,InterPro:IPR001254,InterPro:IPR001314,InterPro:IPR009003,InterPro:IPR018114,PANTHER:PTHR24268,PANTHER:PTHR24268:SF12,PRINTS:PR00722,Pfam:PF00089,ProSitePatterns:PS00134,ProSiteProfiles:PS50240,SMART:SM00020,SUPERFAMILY:SSF50494;Ontolo…
LG02	maker	gene	23273594	23277793	.	+	.	ID=GAMO_00060341;Name=GAMO_00060341;Alias=maker-LG02-augustus-gene-233.93;Note=Similar to Jmjd8: JmjC domain-containing protein 8 (Rattus norvegicus);Dbxref=Gene3D:G3DSA:2.60.120.650,PANTHER:PTHR12480,PANTHER:PTHR12480:SF12,SUPERFAMILY:SSF51197;
LG02	maker	gene	23278773	23286404	.	-	.	ID=GAMO_00060343;Name=GAMO_00060343;Alias=maker-LG02-augustus-gene-233.99;Note=Similar to amdhd2: Putative N-acetylglucosamine-6-phosphate deacetylase (Danio rerio);Dbxref=Gene3D:G3DSA:2.30.40.10,Gene3D:G3DSA:3.20.20.140,InterPro:IPR003764,InterPro:IPR011059,PANTHER:PTHR11113,PIRSF:PIRSF038994,SUPERFAMILY:SSF51338,SUPERFAMILY:SSF51556;Ontology_term=GO:0006044,GO:0008448,GO:0016810;
LG02	maker	gene	23289138	23296935	.	-	.	ID=GAMO_00060346;Name=GAMO_00060346;Alias=maker-LG02-augustus-gene-233.100;Note=Similar to crlf3: Cytokine receptor-like factor 3 (Danio rerio);Dbxref=Coils:Coil,Gene3D:G3DSA:2.60.40.10,InterPro:IPR003961,InterPro:IPR013783,PANTHER:PTHR15828,SUPERFAMILY:SSF49265;Ontology_term=GO:0005515;
LG02	maker	gene	23297712	23301377	.	+	.	ID=GAMO_00060348;Name=GAMO_00060348;Alias=augustus_masked-LG02-processed-gene-233.3;Note=Similar to Mpv17l: Mpv17-like protein (Mus musculus);Dbxref=InterPro:IPR007248,PANTHER:PTHR11266,PANTHER:PTHR11266:SF9,Pfam:PF04117;Ontology_term=GO:0016021;
LG02	maker	gene	23300301	23318363	.	-	.	ID=GAMO_00060349;Name=GAMO_00060349;Alias=maker-LG02-augustus-gene-233.101;Note=Similar to MYH11: Myosin-11 (Homo sapiens);Dbxref=Coils:Coil,Gene3D:G3DSA:1.20.5.340,Gene3D:G3DSA:4.10.270.10,InterPro:IPR000048,InterPro:IPR001609,InterPro:IPR027401,InterPro:IPR027417,PANTHER:PTHR13140,PANTHER:PTHR13140:SF335,PRINTS:PR00193,Pfam:PF00063,ProSiteProfiles:PS50096,SMART:SM00242,SUPERFAMILY:SSF52540,SUPE…
LG02	maker	gene	23324252	23324722	.	+	.	ID=GAMO_00060354;Name=GAMO_00060354;Alias=augustus_masked-LG02-processed-gene-233.6;Note=Similar to si:dkey-27p23.3: UPF0722 protein C11orf88 homolog (Danio rerio);
LG02	maker	gene	23328059	23331727	.	-	.	ID=GAMO_00060356;Name=GAMO_00060356;Alias=augustus_masked-LG02-processed-gene-233.13;Note=Protein of unknown function;Dbxref=Coils:Coil;
LG02	maker	gene	23333345	23344762	.	+	.	ID=GAMO_00060358;Name=GAMO_00060358;Alias=maker-LG02-augustus-gene-233.95;Note=Similar to ttc30a: Tetratricopeptide repeat protein 30A (Danio rerio);Dbxref=Gene3D:G3DSA:1.25.40.10,InterPro:IPR011990,InterPro:IPR019734,PANTHER:PTHR20931,Pfam:PF13414,SMART:SM00028,SUPERFAMILY:SSF48452;Ontology_term=GO:0005515;
LG02	maker	gene	23342336	23344469	.	-	.	ID=GAMO_00060360;Name=GAMO_00060360;Alias=snap_masked-LG02-processed-gene-233.87;Note=Protein of unknown function;
LG02	maker	gene	23349653	23354377	.	+	.	ID=GAMO_00060362;Name=GAMO_00060362;Alias=augustus_masked-LG02-processed-gene-233.8;Note=Similar to ALG1: Chitobiosyldiphosphodolichol beta-mannosyltransferase (Pongo abelii);Dbxref=InterPro:IPR026051,InterPro:IPR028098,PANTHER:PTHR13036,PANTHER:PTHR13036:SF0,Pfam:PF13579,Pfam:PF13692,SUPERFAMILY:SSF53756;Ontology_term=GO:0016757;
LG02	maker	gene	23354360	23359347	.	-	.	ID=GAMO_00060363;Name=GAMO_00060363;Alias=maker-LG02-augustus-gene-233.104;Note=Similar to FAM86B1: Putative protein N-methyltransferase FAM86B1 (Homo sapiens);Dbxref=Gene3D:G3DSA:3.40.50.150,InterPro:IPR019410,InterPro:IPR029063,InterPro:IPR029426,PANTHER:PTHR23109,PANTHER:PTHR23109:SF6,Pfam:PF10294,Pfam:PF14904,SUPERFAMILY:SSF53335;
LG02	maker	gene	23359510	23365372	.	+	.	ID=GAMO_00060364;Name=GAMO_00060364;Alias=genemark-LG02-processed-gene-233.40;Note=Similar to Pigq: Phosphatidylinositol N-acetylglucosaminyltransferase subunit Q (Mus musculus);Dbxref=Coils:Coil,InterPro:IPR007720,PANTHER:PTHR21329,PANTHER:PTHR21329:SF3,Pfam:PF05024;Ontology_term=GO:0006506,GO:0016021,GO:0017176;
LG02	maker	gene	23365537	23370706	.	+	.	ID=GAMO_00060366;Name=GAMO_00060366;Alias=maker-LG02-augustus-gene-233.98;Note=Similar to RAB40C: Ras-related protein Rab-40C (Homo sapiens);Dbxref=Gene3D:G3DSA:3.40.50.300,InterPro:IPR001496,InterPro:IPR001806,InterPro:IPR003578,InterPro:IPR003579,InterPro:IPR020849,InterPro:IPR027417,PANTHER:PTHR24073,PANTHER:PTHR24073:SF365,PRINTS:PR00449,Pfam:PF00071,Pfam:PF07525,ProSiteProfiles:PS50225,ProSi…
LG02	maker	gene	23370976	23377725	.	-	.	ID=GAMO_00060368;Name=GAMO_00060368;Alias=maker-LG02-snap-gene-234.81;Note=Similar to Nags: N-acetylglutamate synthase%2C mitochondrial (Mus musculus);Dbxref=Gene3D:G3DSA:3.40.1160.10,InterPro:IPR001048,InterPro:IPR006855,PANTHER:PTHR23342,PANTHER:PTHR23342:SF3,Pfam:PF04768,SUPERFAMILY:SSF53633;
LG02	maker	gene	23377762	23391579	.	+	.	ID=GAMO_00060370;Name=GAMO_00060370;Alias=maker-LG02-augustus-gene-234.72;Note=Similar to PPP1R9B: Neurabin-2 (Homo sapiens);Dbxref=Coils:Coil,Gene3D:G3DSA:2.30.42.10,InterPro:IPR001478,PANTHER:PTHR16154,PANTHER:PTHR16154:SF24,Pfam:PF00595,ProSiteProfiles:PS50106,SMART:SM00228,SUPERFAMILY:SSF50156;Ontology_term=GO:0005515;
LG02	maker	gene	23379675	23382621	.	-	.	ID=GAMO_00060371;Name=GAMO_00060371;Alias=snap_masked-LG02-processed-gene-234.54;Note=Protein of unknown function;
LG02	maker	gene	23393752	23394135	.	+	.	ID=GAMO_00060373;Name=GAMO_00060373;Alias=augustus_masked-LG02-processed-gene-234.2;Note=Similar to Histone H2A (Oncorhynchus mykiss);Dbxref=Gene3D:G3DSA:1.10.20.10,InterPro:IPR002119,InterPro:IPR007125,InterPro:IPR009072,PANTHER:PTHR23430,PANTHER:PTHR23430:SF19,PRINTS:PR00620,Pfam:PF00125,ProSitePatterns:PS00046,SMART:SM00414,SUPERFAMILY:SSF47113;Ontology_term=GO:0000786,GO:0003677,GO:0005634,GO…
LG02	maker	gene	23400836	23402177	.	-	.	ID=GAMO_00060374;Name=GAMO_00060374;Alias=snap_masked-LG02-processed-gene-234.61;Note=Protein of unknown function;
LG02	maker	gene	23400842	23401153	.	+	.	ID=GAMO_00060375;Name=GAMO_00060375;Alias=augustus_masked-LG02-processed-gene-234.4;Note=Similar to TGas006m08.1: Histone H4 (Xenopus tropicalis);Dbxref=Gene3D:G3DSA:1.10.20.10,InterPro:IPR001951,InterPro:IPR004823,InterPro:IPR007125,InterPro:IPR009072,InterPro:IPR019809,PANTHER:PTHR10484,PRINTS:PR00623,Pfam:PF00125,ProSitePatterns:PS00047,SMART:SM00417,SMART:SM00803,SUPERFAMILY:SSF47113;Ontology…
LG02	maker	gene	23401993	23408457	.	+	.	ID=GAMO_00060376;Name=GAMO_00060376;Alias=maker-LG02-snap-gene-234.78;Note=Similar to Histone H3 (Urechis caupo);Dbxref=Gene3D:G3DSA:1.10.10.10,Gene3D:G3DSA:1.10.20.10,InterPro:IPR000164,InterPro:IPR000558,InterPro:IPR001951,InterPro:IPR005818,InterPro:IPR007125,InterPro:IPR009072,InterPro:IPR011991,InterPro:IPR019809,PANTHER:PTHR11426,PRINTS:PR00622,Pfam:PF00125,Pfam:PF00538,ProSitePatterns:PS00…
LG02	maker	gene	23408962	23423408	.	+	.	ID=GAMO_00060378;Name=GAMO_00060378;Alias=augustus_masked-LG02-processed-gene-234.11;Note=Similar to OSBPL7: Oxysterol-binding protein-related protein 7 (Homo sapiens);Dbxref=Gene3D:G3DSA:2.30.29.30,InterPro:IPR000648,InterPro:IPR001849,InterPro:IPR011993,InterPro:IPR018494,PANTHER:PTHR10972,PANTHER:PTHR10972:SF75,Pfam:PF01237,Pfam:PF15409,ProSitePatterns:PS01013,ProSiteProfiles:PS50003,SMART:SM0…
LG02	maker	gene	23429956	23430525	.	+	.	ID=GAMO_00060384;Name=GAMO_00060384;Alias=maker-LG02-snap-gene-234.80;Note=Protein of unknown function;
LG02	maker	gene	23454550	23470869	.	+	.	ID=GAMO_00060386;Name=GAMO_00060386;Alias=genemark-LG02-processed-gene-235.9;Note=Similar to COL1A1: Collagen alpha-1(I) chain (Gallus gallus);Dbxref=Gene3D:G3DSA:2.10.70.10,InterPro:IPR001007,PANTHER:PTHR24023,PANTHER:PTHR24023:SF54,Pfam:PF00093,ProSitePatterns:PS01208,ProSiteProfiles:PS50184,SMART:SM00214,SUPERFAMILY:SSF57603;Ontology_term=GO:0005515;
LG02	maker	gene	23473287	23475265	.	-	.	ID=GAMO_00060388;Name=GAMO_00060388;Alias=maker-LG02-augustus-gene-234.76;Note=Similar to ppp1r35: Protein phosphatase 1 regulatory subunit 35 (Danio rerio);Dbxref=InterPro:IPR029135,Pfam:PF15503;
LG02	maker	gene	23480761	23507994	.	-	.	ID=GAMO_00060390;Name=GAMO_00060390;Alias=maker-LG02-snap-gene-235.82;Note=Similar to HDAC9: Histone deacetylase 9 (Homo sapiens);Dbxref=Coils:Coil,Gene3D:G3DSA:3.40.800.20,InterPro:IPR000286,InterPro:IPR017320,InterPro:IPR023801,InterPro:IPR024643,PANTHER:PTHR10625,PANTHER:PTHR10625:SF57,PIRSF:PIRSF037911,PRINTS:PR01270,Pfam:PF00850,Pfam:PF12203,SUPERFAMILY:SSF52768;Ontology_term=GO:0000118,GO:0…
LG02	maker	gene	23487243	23493627	.	+	.	ID=GAMO_00060391;Name=GAMO_00060391;Alias=maker-LG02-snap-gene-235.76;Note=Protein of unknown function;
LG02	maker	gene	23509989	23512495	.	+	.	ID=GAMO_00060395;Name=GAMO_00060395;Alias=maker-LG02-augustus-gene-235.68;Note=Similar to CYB561: Cytochrome b561 (Sus scrofa);Dbxref=InterPro:IPR004877,InterPro:IPR006593,InterPro:IPR028837,PANTHER:PTHR10106,PANTHER:PTHR10106:SF6,Pfam:PF03188,ProSiteProfiles:PS50939,SMART:SM00665;Ontology_term=GO:0000293,GO:0016021,GO:0022865,GO:0022900;
LG02	maker	gene	23525549	23530159	.	+	.	ID=GAMO_00060399;Name=GAMO_00060399;Alias=snap_masked-LG02-processed-gene-235.57;Note=Similar to CCDC103: Coiled-coil domain-containing protein 103 (Homo sapiens);Dbxref=Coils:Coil;
LG02	maker	gene	23532163	23534668	.	-	.	ID=GAMO_00060400;Name=GAMO_00060400;Alias=augustus_masked-LG02-processed-gene-235.7;Note=Similar to Wnk4: Serine/threonine-protein kinase WNK4 (Rattus norvegicus);Dbxref=Coils:Coil,PANTHER:PTHR13902,PANTHER:PTHR13902:SF52;
LG02	maker	gene	23537425	23539798	.	-	.	ID=GAMO_00060401;Name=GAMO_00060401;Alias=maker-LG02-augustus-gene-235.73;Note=Protein of unknown function;
LG02	maker	gene	23540259	23543969	.	-	.	ID=GAMO_00060402;Name=GAMO_00060402;Alias=maker-LG02-augustus-gene-235.74;Note=Similar to Wnk4: Serine/threonine-protein kinase WNK4 (Rattus norvegicus);Dbxref=Gene3D:G3DSA:1.10.510.10,Gene3D:G3DSA:3.10.20.90,InterPro:IPR000719,InterPro:IPR002290,InterPro:IPR008271,InterPro:IPR011009,InterPro:IPR024678,PANTHER:PTHR13902,PANTHER:PTHR13902:SF52,Pfam:PF00069,Pfam:PF12202,ProSitePatterns:PS00108,ProS…
LG02	maker	gene	23542557	23544313	.	+	.	ID=GAMO_00060403;Name=GAMO_00060403;Alias=genemark-LG02-processed-gene-235.29;Note=Similar to HI_0258: Putative glycosyltransferase HI_0258 (Haemophilus influenzae (strain ATCC 51907 / DSM 11121 / KW20 / Rd));
LG02	maker	gene	23578550	23582453	.	+	.	ID=GAMO_00060409;Name=GAMO_00060409;Alias=snap_masked-LG02-processed-gene-236.46;Note=Similar to Bahcc1: BAH and coiled-coil domain-containing protein 1 (Mus musculus);Dbxref=Coils:Coil,PANTHER:PTHR12505,PANTHER:PTHR12505:SF22;
LG02	maker	gene	23633348	23642153	.	+	.	ID=GAMO_00060420;Name=GAMO_00060420;Alias=maker-LG02-snap-gene-236.74;Note=Similar to FSCN2: Fascin-2 (Bos taurus);Dbxref=Gene3D:G3DSA:2.80.10.50,InterPro:IPR008999,InterPro:IPR010431,InterPro:IPR022768,InterPro:IPR024703,PANTHER:PTHR10551,PANTHER:PTHR10551:SF4,PIRSF:PIRSF005682,Pfam:PF06268,SUPERFAMILY:SSF50405;Ontology_term=GO:0030674,GO:0051015;
LG02	maker	gene	23695587	23695859	.	-	.	ID=GAMO_00060429;Name=GAMO_00060429;Alias=augustus_masked-LG02-processed-gene-237.3;Note=Protein of unknown function;
LG02	maker	gene	23696260	23700804	.	-	.	ID=GAMO_00060431;Name=GAMO_00060431;Alias=maker-LG02-snap-gene-237.57;Note=Similar to SOCS3: Suppressor of cytokine signaling 3 (Gallus gallus);Dbxref=Gene3D:G3DSA:3.30.505.10,InterPro:IPR000980,InterPro:IPR001496,InterPro:IPR028413,InterPro:IPR028414,PANTHER:PTHR10385,PANTHER:PTHR10385:SF4,PRINTS:PR00401,Pfam:PF00017,Pfam:PF07525,ProSiteProfiles:PS50001,ProSiteProfiles:PS50225,SMART:SM00252,SMAR…
LG02	maker	gene	23711875	23712180	.	+	.	ID=GAMO_00060436;Name=GAMO_00060436;Alias=augustus_masked-LG02-processed-gene-237.6;Note=Protein of unknown function;
LG02	maker	gene	23767157	23790008	.	-	.	ID=GAMO_00060447;Name=GAMO_00060447;Alias=maker-LG02-augustus-gene-238.99;Note=Similar to TIMP2: Metalloproteinase inhibitor 2 (Cavia porcellus);Dbxref=Gene3D:G3DSA:2.40.50.120,Gene3D:G3DSA:3.90.370.10,InterPro:IPR001134,InterPro:IPR001820,InterPro:IPR008993,InterPro:IPR015613,InterPro:IPR027465,PANTHER:PTHR11844,PANTHER:PTHR11844:SF7,Pfam:PF00965,ProSitePatterns:PS00288,ProSiteProfiles:PS50189,S…
LG02	maker	gene	23790891	23797468	.	-	.	ID=GAMO_00060449;Name=GAMO_00060449;Alias=maker-LG02-snap-gene-238.119;Note=Similar to lgals3bpa: Galectin-3-binding protein A (Danio rerio);Dbxref=Gene3D:G3DSA:3.10.250.10,Gene3D:G3DSA:3.30.710.10,InterPro:IPR000210,InterPro:IPR001190,InterPro:IPR011333,InterPro:IPR011705,InterPro:IPR017448,PANTHER:PTHR24410,PANTHER:PTHR24410:SF9,PRINTS:PR00258,Pfam:PF00530,Pfam:PF07707,ProSiteProfiles:PS50287,S…
LG02	maker	gene	23797493	23806644	.	-	.	ID=GAMO_00060450;Name=GAMO_00060450;Alias=augustus_masked-LG02-processed-gene-238.56;Note=Similar to lgals3bpb: Galectin-3-binding protein B (Danio rerio);Dbxref=Gene3D:G3DSA:3.10.250.10,InterPro:IPR001190,InterPro:IPR011705,InterPro:IPR017448,PANTHER:PTHR24410,PANTHER:PTHR24410:SF9,PRINTS:PR00258,Pfam:PF00530,Pfam:PF07707,ProSiteProfiles:PS50287,SMART:SM00202,SMART:SM00875,SUPERFAMILY:SSF56487;O…
LG02	maker	gene	23820494	23830996	.	-	.	ID=GAMO_00060454;Name=GAMO_00060454;Alias=snap_masked-LG02-processed-gene-238.85;Note=Similar to ypel3: Protein yippee-like 3 (Oryzias latipes);Dbxref=PANTHER:PTHR13847,PANTHER:PTHR13847:SF179;
LG02	maker	gene	23847536	23853627	.	+	.	ID=GAMO_00060459;Name=GAMO_00060459;Alias=maker-LG02-snap-gene-238.109;Note=Similar to NUDT9: ADP-ribose pyrophosphatase%2C mitochondrial (Homo sapiens);Dbxref=Gene3D:G3DSA:3.90.79.10,InterPro:IPR000086,InterPro:IPR015797,PANTHER:PTHR13030,Pfam:PF00293,ProSiteProfiles:PS51462,SUPERFAMILY:SSF55811;Ontology_term=GO:0016787;
LG02	maker	gene	23855114	23857829	.	+	.	ID=GAMO_00060462;Name=GAMO_00060462;Alias=maker-LG02-augustus-gene-238.93;Note=Similar to APOL3: Apolipoprotein L3 (Homo sapiens);Dbxref=InterPro:IPR008405,PANTHER:PTHR14096,PANTHER:PTHR14096:SF33,Pfam:PF05461;Ontology_term=GO:0005576,GO:0006869,GO:0008289,GO:0042157;
LG02	maker	gene	23862366	23864078	.	+	.	ID=GAMO_00060463;Name=GAMO_00060463;Alias=snap_masked-LG02-processed-gene-238.80;Note=Protein of unknown function;
LG02	maker	gene	23862718	23865457	.	-	.	ID=GAMO_00060464;Name=GAMO_00060464;Alias=snap_masked-LG02-processed-gene-238.90;Note=Protein of unknown function;
LG02	maker	gene	23866729	23870150	.	+	.	ID=GAMO_00060465;Name=GAMO_00060465;Alias=maker-LG02-snap-gene-238.111;Note=Similar to APOL3: Apolipoprotein L3 (Homo sapiens);Dbxref=InterPro:IPR008405,PANTHER:PTHR14096,PANTHER:PTHR14096:SF33,Pfam:PF05461;Ontology_term=GO:0005576,GO:0006869,GO:0008289,GO:0042157;
LG02	maker	gene	23891523	23896342	.	+	.	ID=GAMO_00060467;Name=GAMO_00060467;Alias=maker-LG02-snap-gene-239.141;Note=Similar to APOL3: Apolipoprotein L3 (Homo sapiens);Dbxref=InterPro:IPR008405,PANTHER:PTHR14096,PANTHER:PTHR14096:SF33,Pfam:PF05461;Ontology_term=GO:0005576,GO:0006869,GO:0008289,GO:0042157;
LG02	maker	gene	23896706	23906352	.	+	.	ID=GAMO_00060468;Name=GAMO_00060468;Alias=snap_masked-LG02-processed-gene-239.93;Note=Similar to SULT3A1: Amine sulfotransferase (Oryctolagus cuniculus);Dbxref=Gene3D:G3DSA:3.40.50.300,InterPro:IPR000863,InterPro:IPR027417,PANTHER:PTHR11783,PANTHER:PTHR11783:SF6,Pfam:PF00685,SUPERFAMILY:SSF52540;Ontology_term=GO:0008146;
LG02	maker	gene	23906387	23918394	.	-	.	ID=GAMO_00060470;Name=GAMO_00060470;Alias=augustus_masked-LG02-processed-gene-239.8;Note=Similar to eif3d: Eukaryotic translation initiation factor 3 subunit D (Danio rerio);Dbxref=Hamap:MF_03003,InterPro:IPR007783,PANTHER:PTHR12399,Pfam:PF05091;Ontology_term=GO:0003743,GO:0005737,GO:0005852;
LG02	maker	gene	23927240	23928775	.	-	.	ID=GAMO_00060474;Name=GAMO_00060474;Alias=augustus_masked-LG02-processed-gene-239.9;Note=Similar to SSTR5: Somatostatin receptor type 5 (Homo sapiens);Dbxref=Gene3D:G3DSA:1.20.1070.10,InterPro:IPR000276,InterPro:IPR000586,InterPro:IPR001856,InterPro:IPR017452,PANTHER:PTHR24229,PANTHER:PTHR24229:SF20,PRINTS:PR00237,PRINTS:PR00246,PRINTS:PR00589,Pfam:PF00001,ProSitePatterns:PS00237,ProSiteProfiles:…
LG02	maker	gene	23941919	23961633	.	-	.	ID=GAMO_00060477;Name=GAMO_00060477;Alias=maker-LG02-snap-gene-239.150;Note=Similar to RAC2: Ras-related C3 botulinum toxin substrate 2 (Cavia porcellus);Dbxref=Coils:Coil,Gene3D:G3DSA:3.40.50.300,InterPro:IPR001806,InterPro:IPR003578,InterPro:IPR003579,InterPro:IPR020849,InterPro:IPR027417,PANTHER:PTHR24072,PANTHER:PTHR24072:SF104,PRINTS:PR00449,Pfam:PF00071,ProSiteProfiles:PS51420,SMART:SM00173…
LG02	maker	gene	23959126	23961168	.	+	.	ID=GAMO_00060482;Name=GAMO_00060482;Alias=genemark-LG02-processed-gene-239.42;Note=Similar to Cyth1: Cytohesin-1 (Rattus norvegicus);Dbxref=Gene3D:G3DSA:1.10.1000.11,InterPro:IPR000904,InterPro:IPR023394,PANTHER:PTHR10663,PANTHER:PTHR10663:SF77,Pfam:PF01369,ProSiteProfiles:PS50190,SMART:SM00222,SUPERFAMILY:SSF48425;Ontology_term=GO:0005086,GO:0032012;
LG02	maker	gene	23966065	23976508	.	-	.	ID=GAMO_00060484;Name=GAMO_00060484;Alias=maker-LG02-snap-gene-239.151;Note=Similar to FAM83F: Protein FAM83F (Homo sapiens);Dbxref=Gene3D:G3DSA:3.30.870.10,InterPro:IPR012461,PANTHER:PTHR16181,PANTHER:PTHR16181:SF2,Pfam:PF07894,SUPERFAMILY:SSF56024;
LG02	maker	gene	23977834	23981094	.	-	.	ID=GAMO_00060488;Name=GAMO_00060488;Alias=maker-LG02-snap-gene-239.152;Note=Similar to grb2-b: Growth factor receptor-bound protein 2-B (Xenopus laevis);Dbxref=Gene3D:G3DSA:2.30.30.40,Gene3D:G3DSA:3.30.505.10,InterPro:IPR000980,InterPro:IPR001452,PANTHER:PTHR22820,PANTHER:PTHR22820:SF28,PRINTS:PR00401,PRINTS:PR00452,PRINTS:PR00499,Pfam:PF00017,Pfam:PF14604,ProSiteProfiles:PS50001,ProSiteProfiles:…
LG02	maker	gene	23985152	24013008	.	-	.	ID=GAMO_00060489;Name=GAMO_00060489;Alias=maker-LG02-snap-gene-239.153;Note=Similar to scn4ab: Sodium channel protein type 4 subunit alpha B (Tetraodon nigroviridis);Dbxref=Coils:Coil,Gene3D:G3DSA:1.20.120.350,Gene3D:G3DSA:1.20.5.150,InterPro:IPR000048,InterPro:IPR001696,InterPro:IPR005821,InterPro:IPR010526,InterPro:IPR027359,InterPro:IPR028826,PANTHER:PTHR10037,PANTHER:PTHR10037:SF193,PRINTS:PR…
LG02	maker	gene	23991315	23993818	.	+	.	ID=GAMO_00060490;Name=GAMO_00060490;Alias=snap_masked-LG02-processed-gene-239.105;Note=Protein of unknown function;
LG02	maker	gene	24021794	24027842	.	+	.	ID=GAMO_00060494;Name=GAMO_00060494;Alias=maker-LG02-snap-gene-239.146;Note=Similar to gh: Somatotropin (Thunnus albacares);Dbxref=Gene3D:G3DSA:1.20.1250.10,InterPro:IPR001400,InterPro:IPR009079,InterPro:IPR012351,InterPro:IPR018116,PANTHER:PTHR11417,PANTHER:PTHR11417:SF2,PRINTS:PR00836,Pfam:PF00103,ProSitePatterns:PS00266,SUPERFAMILY:SSF47266;Ontology_term=GO:0005179,GO:0005576;
LG02	maker	gene	24022529	24022735	.	-	.	ID=GAMO_00060495;Name=GAMO_00060495;Alias=augustus_masked-LG02-processed-gene-239.18;Note=Protein of unknown function;
LG02	maker	gene	24030998	24047153	.	-	.	ID=GAMO_00060497;Name=GAMO_00060497;Alias=maker-LG02-snap-gene-239.155;Note=Similar to CDC27: Cell division cycle protein 27 homolog (Bos taurus);Dbxref=Coils:Coil,Gene3D:G3DSA:1.25.40.120,InterPro:IPR001440,InterPro:IPR013026,InterPro:IPR013105,InterPro:IPR019734,PANTHER:PTHR12558,PANTHER:PTHR12558:SF11,Pfam:PF00515,Pfam:PF07719,Pfam:PF12895,Pfam:PF13414,ProSiteProfiles:PS50005,ProSiteProfiles:P…
