# Supplementary material for: Highly localized divergence within supergenes in Atlantic cod (Gadus morhua) within the Gulf of Maine
Source: BMC Genomics. 2017 Mar 31;18:271. doi: 10.1186/s12864-017-3660-3 (PMC5374575; doi:10.1186/s12864-017-3660-3)
Supplement: Supplementary file 2 — List of genes found within LD block of LG07. GFF file containing the gene ID, positions, and gene names of the 306 genes found within this linkage disequilibrium block. (TXT 116 kb) [file 12864_2017_3660_MOESM2_ESM.txt]

LG07	maker	gene	13750260	13776802	.	-	.	ID=GAMO_00005930;Name=GAMO_00005930;Alias=maker-LG07-snap-gene-138.39;Note=Similar to DNMT3A: DNA (cytosine-5)-methyltransferase 3A (Gallus gallus);Dbxref=Gene3D:G3DSA:3.40.50.150,InterPro:IPR001525,InterPro:IPR018117,InterPro:IPR029063,PANTHER:PTHR23068,PANTHER:PTHR23068:SF9,Pfam:PF00145,ProSitePatterns:PS00094,SUPERFAMILY:SSF53335;Ontology_term=GO:0003677,GO:0006306,GO:0008168;
LG07	maker	gene	13787246	13799235	.	-	.	ID=GAMO_00005935;Name=GAMO_00005935;Alias=maker-LG07-augustus-gene-138.33;Note=Protein of unknown function;
LG07	maker	gene	13799211	13862393	.	+	.	ID=GAMO_00005936;Name=GAMO_00005936;Alias=maker-LG07-snap-gene-139.72;Note=Similar to Commd7: COMM domain-containing protein 7 (Mus musculus);Dbxref=InterPro:IPR009886,InterPro:IPR017920,PANTHER:PTHR16224,PANTHER:PTHR16224:SF1,Pfam:PF07258,ProSiteProfiles:PS51269;
LG07	maker	gene	13811835	13813082	.	-	.	ID=GAMO_00005937;Name=GAMO_00005937;Alias=maker-LG07-snap-gene-138.43;Note=Protein of unknown function;
LG07	maker	gene	13813094	13830886	.	-	.	ID=GAMO_00005938;Name=GAMO_00005938;Alias=maker-LG07-snap-gene-138.44;Note=Protein of unknown function;Dbxref=PANTHER:PTHR23304;
LG07	maker	gene	13879842	13884656	.	+	.	ID=GAMO_00005941;Name=GAMO_00005941;Alias=maker-LG07-augustus-gene-139.65;Note=Similar to NOL4L: Nucleolar protein 4-like (Homo sapiens);Dbxref=PANTHER:PTHR12449;
LG07	maker	gene	13893781	13904382	.	+	.	ID=GAMO_00005943;Name=GAMO_00005943;Alias=snap_masked-LG07-processed-gene-139.47;Note=Similar to Srms: Tyrosine-protein kinase Srms (Mus musculus);Dbxref=Gene3D:G3DSA:1.10.510.10,Gene3D:G3DSA:2.30.30.40,Gene3D:G3DSA:3.30.200.20,Gene3D:G3DSA:3.30.505.10,InterPro:IPR000980,InterPro:IPR001245,InterPro:IPR001452,InterPro:IPR011009,InterPro:IPR017441,InterPro:IPR020635,PANTHER:PTHR24418,PANTHER:PTHR24…
LG07	maker	gene	13914956	13938697	.	+	.	ID=GAMO_00005950;Name=GAMO_00005950;Alias=maker-LG07-augustus-gene-139.69;Note=Similar to TPD52L2: Tumor protein D54 (Pongo abelii);Dbxref=Coils:Coil,InterPro:IPR007327,PANTHER:PTHR19307,PANTHER:PTHR19307:SF13,Pfam:PF04201;
LG07	maker	gene	13939783	13942414	.	+	.	ID=GAMO_00005951;Name=GAMO_00005951;Alias=maker-LG07-snap-gene-139.77;Note=Similar to ppdpfb: Pancreatic progenitor cell differentiation and proliferation factor B (Danio rerio);Dbxref=InterPro:IPR026754,PANTHER:PTHR14572,PANTHER:PTHR14572:SF0,Pfam:PF15060;Ontology_term=GO:0007275,GO:0030154;
LG07	maker	gene	13943753	13949491	.	-	.	ID=GAMO_00005952;Name=GAMO_00005952;Alias=snap_masked-LG07-processed-gene-139.61;Note=Protein of unknown function;
LG07	maker	gene	13950849	13961603	.	+	.	ID=GAMO_00005953;Name=GAMO_00005953;Alias=maker-LG07-snap-gene-140.46;Note=Similar to SLC25A14: Brain mitochondrial carrier protein 1 (Homo sapiens);Dbxref=Gene3D:G3DSA:1.50.40.10,InterPro:IPR002030,InterPro:IPR018108,InterPro:IPR023395,PANTHER:PTHR24089,PANTHER:PTHR24089:SF232,PRINTS:PR00784,Pfam:PF00153,ProSiteProfiles:PS50920,SUPERFAMILY:SSF103506;Ontology_term=GO:0006839,GO:0031966;
LG07	maker	gene	13973978	13983949	.	+	.	ID=GAMO_00005957;Name=GAMO_00005957;Alias=maker-LG07-augustus-gene-140.45;Note=Similar to POF1B: Protein POF1B (Homo sapiens);Dbxref=Coils:Coil,InterPro:IPR026186,PANTHER:PTHR22546;
LG07	maker	gene	14001444	14002295	.	+	.	ID=GAMO_00005961;Name=GAMO_00005961;Alias=augustus_masked-LG07-processed-gene-140.3;Note=Similar to SPRY3: Protein sprouty homolog 3 (Homo sapiens);Dbxref=InterPro:IPR007875,PANTHER:PTHR12365,PANTHER:PTHR12365:SF9,Pfam:PF05210,ProSiteProfiles:PS51227;Ontology_term=GO:0007275,GO:0009966,GO:0016020;
LG07	maker	gene	14071628	14073842	.	-	.	ID=GAMO_00005975;Name=GAMO_00005975;Alias=augustus_masked-LG07-processed-gene-141.46;Note=Similar to BRN3: Brain-specific homeobox/POU domain protein 3 (Gallus gallus);Dbxref=Gene3D:G3DSA:1.10.10.60,Gene3D:G3DSA:1.10.260.40,InterPro:IPR000327,InterPro:IPR001356,InterPro:IPR009057,InterPro:IPR010982,InterPro:IPR013847,InterPro:IPR017970,PANTHER:PTHR11636,PANTHER:PTHR11636:SF44,PRINTS:PR00028,Pfam:…
LG07	maker	gene	14131414	14139089	.	-	.	ID=GAMO_00005981;Name=GAMO_00005981;Alias=maker-LG07-augustus-gene-141.71;Note=Similar to fp-1: Foot protein 1 variant 1 (Perna viridis);
LG07	maker	gene	14149007	14167876	.	+	.	ID=GAMO_00005982;Name=GAMO_00005982;Alias=maker-LG07-snap-gene-142.86;Note=Similar to KLF5: Krueppel-like factor 5 (Homo sapiens);Dbxref=Gene3D:G3DSA:3.30.160.60,InterPro:IPR007087,InterPro:IPR013087,InterPro:IPR015880,PANTHER:PTHR23223,PANTHER:PTHR23223:SF63,Pfam:PF13465,ProSitePatterns:PS00028,ProSiteProfiles:PS50157,SMART:SM00355,SUPERFAMILY:SSF57667;Ontology_term=GO:0003676,GO:0046872;
LG07	maker	gene	14174444	14184808	.	-	.	ID=GAMO_00005987;Name=GAMO_00005987;Alias=snap_masked-LG07-processed-gene-142.62;Note=Similar to Klf8: Krueppel-like factor 8 (Mus musculus);Dbxref=Gene3D:G3DSA:3.30.160.60,InterPro:IPR007087,InterPro:IPR013087,InterPro:IPR015880,PANTHER:PTHR23223,PANTHER:PTHR23223:SF150,Pfam:PF13465,ProSitePatterns:PS00028,ProSiteProfiles:PS50157,SMART:SM00355,SUPERFAMILY:SSF57667;Ontology_term=GO:0003676,GO:004…
LG07	maker	gene	14215609	14224109	.	-	.	ID=GAMO_00005994;Name=GAMO_00005994;Alias=maker-LG07-snap-gene-142.95;Note=Similar to SLC46A3: Solute carrier family 46 member 3 (Gallus gallus);Dbxref=Gene3D:G3DSA:1.20.1250.20,InterPro:IPR011701,InterPro:IPR016196,PANTHER:PTHR23038,PANTHER:PTHR23038:SF50,Pfam:PF07690,SUPERFAMILY:SSF103473;Ontology_term=GO:0016021,GO:0055085;
LG07	maker	gene	14226801	14257786	.	+	.	ID=GAMO_00005995;Name=GAMO_00005995;Alias=maker-LG07-snap-gene-142.88;Note=Similar to SYNJ1: Synaptojanin-1 (Homo sapiens);Dbxref=Gene3D:G3DSA:3.30.70.330,Gene3D:G3DSA:3.60.10.10,InterPro:IPR000300,InterPro:IPR002013,InterPro:IPR005135,InterPro:IPR012677,InterPro:IPR015047,PANTHER:PTHR11200,PANTHER:PTHR11200:SF126,Pfam:PF02383,Pfam:PF03372,Pfam:PF08952,ProSiteProfiles:PS50275,SMART:SM00128,SUPERF…
LG07	maker	gene	14253741	14255565	.	-	.	ID=GAMO_00005999;Name=GAMO_00005999;Alias=snap_masked-LG07-processed-gene-142.75;Note=Protein of unknown function;Dbxref=Coils:Coil;
LG07	maker	gene	14257920	14261481	.	+	.	ID=GAMO_00006000;Name=GAMO_00006000;Alias=maker-LG07-augustus-gene-142.80;Note=Similar to UPF0769 protein C21orf59 homolog (Danio rerio);Dbxref=Coils:Coil,InterPro:IPR021298,PANTHER:PTHR13238,Pfam:PF11069;
LG07	maker	gene	14260638	14269774	.	-	.	ID=GAMO_00006001;Name=GAMO_00006001;Alias=maker-LG07-snap-gene-142.97;Note=Similar to Eva1c: Protein eva-1 homolog C (Mus musculus);Dbxref=InterPro:IPR000922,PANTHER:PTHR12011,PANTHER:PTHR12011:SF221,Pfam:PF02140,Pfam:PF14851,ProSiteProfiles:PS50228;Ontology_term=GO:0030246;
LG07	maker	gene	14269805	14275082	.	+	.	ID=GAMO_00006002;Name=GAMO_00006002;Alias=maker-LG07-augustus-gene-142.81;Note=Similar to MIS18A: Protein Mis18-alpha (Homo sapiens);Dbxref=InterPro:IPR004910,PANTHER:PTHR16431,PANTHER:PTHR16431:SF2,Pfam:PF03226;
LG07	maker	gene	14282195	14293776	.	-	.	ID=GAMO_00006004;Name=GAMO_00006004;Alias=augustus_masked-LG07-processed-gene-143.1;Note=Similar to hunk-a: Hormonally up-regulated neu tumor-associated kinase homolog A (Xenopus laevis);Dbxref=Coils:Coil,Gene3D:G3DSA:1.10.510.10,Gene3D:G3DSA:3.30.200.20,InterPro:IPR000719,InterPro:IPR002290,InterPro:IPR008271,InterPro:IPR011009,InterPro:IPR017441,PANTHER:PTHR24343,PANTHER:PTHR24343:SF107,Pfam:PF…
LG07	maker	gene	14294817	14317919	.	+	.	ID=GAMO_00006006;Name=GAMO_00006006;Alias=augustus_masked-LG07-processed-gene-143.0;Note=Similar to SCAF4: Splicing factor%2C arginine/serine-rich 15 (Homo sapiens);Dbxref=Gene3D:G3DSA:1.25.40.90,Gene3D:G3DSA:2.60.40.200,Gene3D:G3DSA:3.30.70.330,InterPro:IPR000504,InterPro:IPR001424,InterPro:IPR006569,InterPro:IPR006903,InterPro:IPR008942,InterPro:IPR012677,InterPro:IPR018152,PANTHER:PTHR14124,PA…
LG07	maker	gene	14352334	14456497	.	+	.	ID=GAMO_00006008;Name=GAMO_00006008;Alias=maker-LG07-snap-gene-145.103;Note=Similar to GRIK1: Glutamate receptor ionotropic%2C kainate 1 (Macaca fascicularis);Dbxref=Coils:Coil,Gene3D:G3DSA:1.10.287.70,Gene3D:G3DSA:1.10.880.10,Gene3D:G3DSA:1.20.900.10,Gene3D:G3DSA:2.30.29.30,Gene3D:G3DSA:3.30.710.10,Gene3D:G3DSA:3.40.190.10,Gene3D:G3DSA:3.40.50.2300,InterPro:IPR000210,InterPro:IPR000219,InterPro:…
LG07	maker	gene	14460365	14464496	.	-	.	ID=GAMO_00006023;Name=GAMO_00006023;Alias=snap_masked-LG07-processed-gene-145.77;Note=Similar to Rab38: Ras-related protein Rab-38 (Mus musculus);Dbxref=Gene3D:G3DSA:3.40.50.300,InterPro:IPR001806,InterPro:IPR002041,InterPro:IPR003578,InterPro:IPR003579,InterPro:IPR005225,InterPro:IPR020849,InterPro:IPR027417,PANTHER:PTHR24073,PANTHER:PTHR24073:SF409,PRINTS:PR00449,Pfam:PF00071,ProSiteProfiles:PS…
LG07	maker	gene	14467596	14487071	.	-	.	ID=GAMO_00006025;Name=GAMO_00006025;Alias=maker-LG07-snap-gene-145.110;Note=Similar to Grm5: Metabotropic glutamate receptor 5 (Rattus norvegicus);Dbxref=Gene3D:G3DSA:3.40.50.2300,InterPro:IPR000162,InterPro:IPR000202,InterPro:IPR000337,InterPro:IPR001828,InterPro:IPR011500,InterPro:IPR017978,InterPro:IPR017979,InterPro:IPR019588,InterPro:IPR028082,PANTHER:PTHR24060,PANTHER:PTHR24060:SF100,PRINTS…
LG07	maker	gene	14490081	14494074	.	+	.	ID=GAMO_00006031;Name=GAMO_00006031;Alias=maker-LG07-augustus-gene-145.98;Note=Similar to tyr: Tyrosinase (Oryzias latipes);Dbxref=Gene3D:G3DSA:1.10.1280.10,InterPro:IPR002227,InterPro:IPR008922,PANTHER:PTHR11474,PANTHER:PTHR11474:SF16,PRINTS:PR00092,Pfam:PF00264,ProSitePatterns:PS00497,ProSitePatterns:PS00498,SUPERFAMILY:SSF48056;Ontology_term=GO:0008152,GO:0016491;
LG07	maker	gene	14494055	14503714	.	-	.	ID=GAMO_00006033;Name=GAMO_00006033;Alias=maker-LG07-snap-gene-145.113;Note=Similar to chordc1: Cysteine and histidine-rich domain-containing protein 1 (Danio rerio);Dbxref=Coils:Coil,Gene3D:G3DSA:2.60.40.790,InterPro:IPR007051,InterPro:IPR007052,InterPro:IPR008978,PANTHER:PTHR12621,PANTHER:PTHR12621:SF9,Pfam:PF04968,Pfam:PF04969,ProSiteProfiles:PS51203,ProSiteProfiles:PS51401,SUPERFAMILY:SSF4976…
LG07	maker	gene	14504043	14565638	.	+	.	ID=GAMO_00006034;Name=GAMO_00006034;Alias=augustus_masked-LG07-processed-gene-146.0;Note=Similar to Fat3: Protocadherin Fat 3 (Mus musculus);Dbxref=Gene3D:G3DSA:2.10.25.10,Gene3D:G3DSA:2.60.120.200,Gene3D:G3DSA:2.60.40.60,InterPro:IPR000152,InterPro:IPR000742,InterPro:IPR001791,InterPro:IPR001881,InterPro:IPR002126,InterPro:IPR008985,InterPro:IPR013032,InterPro:IPR013320,InterPro:IPR015919,InterP…
LG07	maker	gene	14576444	14591973	.	+	.	ID=GAMO_00006047;Name=GAMO_00006047;Alias=maker-LG07-snap-gene-146.83;Note=Similar to mtnr1bb: Melatonin receptor type 1B-B (Danio rerio);Dbxref=Gene3D:G3DSA:1.20.1070.10,InterPro:IPR000025,InterPro:IPR000276,InterPro:IPR002278,InterPro:IPR017452,PANTHER:PTHR24242,PANTHER:PTHR24242:SF181,PRINTS:PR00237,PRINTS:PR00857,PRINTS:PR01149,Pfam:PF00001,ProSitePatterns:PS00237,ProSiteProfiles:PS50262,SUPE…
LG07	maker	gene	14598999	14608706	.	-	.	ID=GAMO_00006048;Name=GAMO_00006048;Alias=maker-LG07-augustus-gene-146.71;Note=Similar to hspb1: Heat shock protein beta-1 (Poeciliopsis lucida);Dbxref=Gene3D:G3DSA:2.60.40.790,InterPro:IPR002068,InterPro:IPR008978,PANTHER:PTHR11527,PANTHER:PTHR11527:SF114,Pfam:PF00011,ProSiteProfiles:PS01031,SUPERFAMILY:SSF49764;
LG07	maker	gene	14615391	14616662	.	-	.	ID=GAMO_00006051;Name=GAMO_00006051;Alias=maker-LG07-snap-gene-146.86;Note=Protein of unknown function;
LG07	maker	gene	14622226	14632206	.	-	.	ID=GAMO_00006053;Name=GAMO_00006053;Alias=snap_masked-LG07-processed-gene-146.61;Note=Protein of unknown function;
LG07	maker	gene	14686933	14689541	.	-	.	ID=GAMO_00006062;Name=GAMO_00006062;Alias=maker-LG07-augustus-gene-147.41;Note=Similar to MLXIPL: Carbohydrate-responsive element-binding protein (Homo sapiens);Dbxref=Gene3D:G3DSA:4.10.280.10,InterPro:IPR011598,PANTHER:PTHR15741,PANTHER:PTHR15741:SF14,Pfam:PF00010,ProSiteProfiles:PS50888,SMART:SM00353,SUPERFAMILY:SSF47459;Ontology_term=GO:0046983;
LG07	maker	gene	14692364	14698786	.	-	.	ID=GAMO_00006063;Name=GAMO_00006063;Alias=snap_masked-LG07-processed-gene-147.30;Note=Similar to MLXIPL: Carbohydrate-responsive element-binding protein (Homo sapiens);Dbxref=PANTHER:PTHR15741,PANTHER:PTHR15741:SF14;
LG07	maker	gene	14698911	14703396	.	-	.	ID=GAMO_00006064;Name=GAMO_00006064;Alias=maker-LG07-snap-gene-147.49;Note=Similar to C1qbp: Complement component 1 Q subcomponent-binding protein%2C mitochondrial (Rattus norvegicus);Dbxref=Gene3D:G3DSA:3.10.280.10,InterPro:IPR003428,PANTHER:PTHR10826,PANTHER:PTHR10826:SF1,Pfam:PF02330,SUPERFAMILY:SSF54529;Ontology_term=GO:0005759;
LG07	maker	gene	14703626	14711699	.	-	.	ID=GAMO_00006065;Name=GAMO_00006065;Alias=maker-LG07-augustus-gene-147.44;Note=Similar to Dhx33: Putative ATP-dependent RNA helicase DHX33 (Mus musculus);Dbxref=Gene3D:G3DSA:3.40.50.300,InterPro:IPR001650,InterPro:IPR007502,InterPro:IPR011545,InterPro:IPR011709,InterPro:IPR014001,InterPro:IPR027417,PANTHER:PTHR18934,PANTHER:PTHR18934:SF96,Pfam:PF00270,Pfam:PF00271,Pfam:PF04408,Pfam:PF07717,ProSit…
LG07	maker	gene	14713852	14716012	.	-	.	ID=GAMO_00006067;Name=GAMO_00006067;Alias=maker-LG07-snap-gene-147.50;Note=Similar to Adf1: Transcription factor Adf-1 (Drosophila melanogaster);Dbxref=Coils:Coil,Gene3D:G3DSA:1.10.10.10,InterPro:IPR006578,InterPro:IPR011991,PANTHER:PTHR12243,Pfam:PF10545,ProSiteProfiles:PS51029,SMART:SM00595;
LG07	maker	gene	14718661	14732964	.	+	.	ID=GAMO_00006068;Name=GAMO_00006068;Alias=augustus_masked-LG07-processed-gene-147.23;Note=Similar to P2rx1: P2X purinoceptor 1 (Rattus norvegicus);Dbxref=Gene3D:G3DSA:1.10.287.940,Gene3D:G3DSA:2.60.490.10,InterPro:IPR001429,InterPro:IPR003044,InterPro:IPR027309,PANTHER:PTHR10125,PANTHER:PTHR10125:SF9,Pfam:PF00864,ProSitePatterns:PS01212;Ontology_term=GO:0001614,GO:0005216,GO:0005524,GO:0006811,GO…
LG07	maker	gene	14791383	14826002	.	-	.	ID=GAMO_00006077;Name=GAMO_00006077;Alias=maker-LG07-snap-gene-148.62;Note=Similar to ATP2A3: Sarcoplasmic/endoplasmic reticulum calcium ATPase 3 (Gallus gallus);Dbxref=Gene3D:G3DSA:1.20.1110.10,Gene3D:G3DSA:2.70.150.10,Gene3D:G3DSA:3.40.1110.10,InterPro:IPR001757,InterPro:IPR004014,InterPro:IPR005782,InterPro:IPR006068,InterPro:IPR008250,InterPro:IPR018303,InterPro:IPR023214,InterPro:IPR023298,I…
LG07	maker	gene	14847944	14888036	.	-	.	ID=GAMO_00006086;Name=GAMO_00006086;Alias=maker-LG07-snap-gene-149.52;Note=Similar to Zzef1: Zinc finger ZZ-type and EF-hand domain-containing protein 1 (Mus musculus);Dbxref=Gene3D:G3DSA:1.10.238.10,Gene3D:G3DSA:2.60.120.260,InterPro:IPR000433,InterPro:IPR002048,InterPro:IPR004939,InterPro:IPR008979,InterPro:IPR011992,PANTHER:PTHR22772,PANTHER:PTHR22772:SF3,Pfam:PF00569,Pfam:PF03256,ProSitePatte…
LG07	maker	gene	14885764	14888036	.	+	.	ID=GAMO_00006092;Name=GAMO_00006092;Alias=maker-LG07-augustus-gene-149.41;Note=Similar to cyb5d2: Neuferricin (Danio rerio);Dbxref=Gene3D:G3DSA:3.10.120.10,InterPro:IPR001199,PANTHER:PTHR10281,PANTHER:PTHR10281:SF4,Pfam:PF00173,SUPERFAMILY:SSF55856;Ontology_term=GO:0020037;
LG07	maker	gene	14888845	14903477	.	-	.	ID=GAMO_00006093;Name=GAMO_00006093;Alias=maker-LG07-snap-gene-149.53;Note=Similar to Ankfy1: Rabankyrin-5 (Mus musculus);Dbxref=Coils:Coil,Gene3D:G3DSA:1.25.40.20,Gene3D:G3DSA:3.30.40.10,Gene3D:G3DSA:3.30.710.10,InterPro:IPR000210,InterPro:IPR002110,InterPro:IPR011333,InterPro:IPR013069,InterPro:IPR013083,InterPro:IPR020683,PANTHER:PTHR24189,PRINTS:PR01415,Pfam:PF00023,Pfam:PF00651,Pfam:PF12796,…
LG07	maker	gene	14903985	14908699	.	-	.	ID=GAMO_00006098;Name=GAMO_00006098;Alias=maker-LG07-augustus-gene-149.46;Note=Similar to Ube2g1: Ubiquitin-conjugating enzyme E2 G1 (Rattus norvegicus);Dbxref=Gene3D:G3DSA:3.10.110.10,InterPro:IPR000608,InterPro:IPR016135,InterPro:IPR023313,PANTHER:PTHR24067,PANTHER:PTHR24067:SF91,Pfam:PF00179,ProSitePatterns:PS00183,ProSiteProfiles:PS50127,SMART:SM00212,SUPERFAMILY:SSF54495;Ontology_term=GO:001…
LG07	maker	gene	14925068	14928443	.	+	.	ID=GAMO_00006099;Name=GAMO_00006099;Alias=maker-LG07-augustus-gene-149.42;Note=Similar to Cenpv: Centromere protein V (Mus musculus);Dbxref=Gene3D:G3DSA:3.90.1590.10,InterPro:IPR006913,InterPro:IPR011057,Pfam:PF04828,SUPERFAMILY:SSF51316;Ontology_term=GO:0008152,GO:0016846;
LG07	maker	gene	14927569	14938075	.	-	.	ID=GAMO_00006100;Name=GAMO_00006100;Alias=maker-LG07-augustus-gene-149.47;Note=Similar to Pigl: N-acetylglucosaminyl-phosphatidylinositol de-N-acetylase (Rattus norvegicus);Dbxref=Gene3D:G3DSA:3.40.50.10320,InterPro:IPR003737,InterPro:IPR024078,PANTHER:PTHR12993,PANTHER:PTHR12993:SF11,Pfam:PF02585,SUPERFAMILY:SSF102588;
LG07	maker	gene	14938682	14982948	.	+	.	ID=GAMO_00006101;Name=GAMO_00006101;Alias=maker-LG07-augustus-gene-150.49;Note=Similar to Ncor1: Nuclear receptor corepressor 1 (Mus musculus);Dbxref=Coils:Coil,Gene3D:G3DSA:1.10.10.60,InterPro:IPR001005,InterPro:IPR009057,InterPro:IPR017884,PANTHER:PTHR13992,PANTHER:PTHR13992:SF5,Pfam:PF00249,ProSiteProfiles:PS51293,SMART:SM00717,SUPERFAMILY:SSF46689;Ontology_term=GO:0003677,GO:0003682;
LG07	maker	gene	14985326	14997174	.	+	.	ID=GAMO_00006105;Name=GAMO_00006105;Alias=maker-LG07-snap-gene-150.58;Note=Similar to zswim7: Zinc finger SWIM domain-containing protein 7 (Danio rerio);Dbxref=InterPro:IPR007527,Pfam:PF04434,ProSiteProfiles:PS50966;Ontology_term=GO:0008270;
LG07	maker	gene	14997515	15008579	.	-	.	ID=GAMO_00006107;Name=GAMO_00006107;Alias=genemark-LG07-processed-gene-150.27;Note=Protein of unknown function;
LG07	maker	gene	15028188	15043769	.	-	.	ID=GAMO_00006112;Name=GAMO_00006112;Alias=maker-LG07-augustus-gene-150.55;Note=Similar to SPECC1: Cytospin-B (Homo sapiens);Dbxref=Coils:Coil,PANTHER:PTHR23167,PANTHER:PTHR23167:SF3;
LG07	maker	gene	15076205	15079676	.	+	.	ID=GAMO_00006115;Name=GAMO_00006115;Alias=augustus_masked-LG07-processed-gene-151.0;Note=Similar to Timm22: Mitochondrial import inner membrane translocase subunit Tim22 (Rattus norvegicus);Dbxref=InterPro:IPR003397,PANTHER:PTHR14110,PANTHER:PTHR14110:SF0,Pfam:PF02466;
LG07	maker	gene	15078833	15114398	.	-	.	ID=GAMO_00006116;Name=GAMO_00006116;Alias=maker-LG07-snap-gene-152.91;Note=Similar to Abr: Active breakpoint cluster region-related protein (Mus musculus);Dbxref=Gene3D:G3DSA:1.10.555.10,InterPro:IPR000198,InterPro:IPR008936,PANTHER:PTHR23182,Pfam:PF00620,ProSiteProfiles:PS50238,SMART:SM00324,SUPERFAMILY:SSF48350;Ontology_term=GO:0005622,GO:0007165;
LG07	maker	gene	15118184	15153938	.	-	.	ID=GAMO_00006118;Name=GAMO_00006118;Alias=maker-LG07-augustus-gene-152.79;Note=Similar to Abr: Active breakpoint cluster region-related protein (Mus musculus);Dbxref=Coils:Coil,Gene3D:G3DSA:1.20.900.10,Gene3D:G3DSA:2.30.29.30,Gene3D:G3DSA:2.60.40.150,InterPro:IPR000008,InterPro:IPR000219,InterPro:IPR001849,InterPro:IPR011993,PANTHER:PTHR23182,PANTHER:PTHR23182:SF5,Pfam:PF00168,Pfam:PF00169,Pfam:P…
LG07	maker	gene	15136351	15139592	.	+	.	ID=GAMO_00006120;Name=GAMO_00006120;Alias=genemark-LG07-processed-gene-151.14;Note=Protein of unknown function;Dbxref=Coils:Coil;
LG07	maker	gene	15154855	15162059	.	-	.	ID=GAMO_00006121;Name=GAMO_00006121;Alias=maker-LG07-snap-gene-152.92;Note=Protein of unknown function;Dbxref=PANTHER:PTHR23304;
LG07	maker	gene	15162285	15165611	.	-	.	ID=GAMO_00006122;Name=GAMO_00006122;Alias=maker-LG07-snap-gene-152.95;Note=Protein of unknown function;
LG07	maker	gene	15165613	15166022	.	-	.	ID=GAMO_00006123;Name=GAMO_00006123;Alias=maker-LG07-snap-gene-152.94;Note=Protein of unknown function;
LG07	maker	gene	15200844	15206975	.	-	.	ID=GAMO_00006130;Name=GAMO_00006130;Alias=maker-LG07-augustus-gene-152.81;Note=Similar to aspa: Aspartoacylase (Danio rerio);Dbxref=Gene3D:G3DSA:3.40.630.10,Hamap:MF_00704,InterPro:IPR007036,InterPro:IPR016708,PANTHER:PTHR15162,PANTHER:PTHR15162:SF4,PIRSF:PIRSF018001,Pfam:PF04952,SUPERFAMILY:SSF53187;Ontology_term=GO:0008152,GO:0016788,GO:0016811;
LG07	maker	gene	15209007	15213889	.	-	.	ID=GAMO_00006131;Name=GAMO_00006131;Alias=maker-LG07-snap-gene-152.96;Note=Protein of unknown function;Dbxref=Coils:Coil;
LG07	maker	gene	15209278	15216616	.	+	.	ID=GAMO_00006132;Name=GAMO_00006132;Alias=snap_masked-LG07-processed-gene-152.65;Note=Similar to zgc:85789: Ester hydrolase C11orf54 homolog (Danio rerio);Dbxref=InterPro:IPR015021,PANTHER:PTHR13204,Pfam:PF08925,SUPERFAMILY:SSF117856;Ontology_term=GO:0005634;
LG07	maker	gene	15218330	15228294	.	+	.	ID=GAMO_00006133;Name=GAMO_00006133;Alias=snap_masked-LG07-processed-gene-152.66;Note=Similar to Akap10: A-kinase anchor protein 10%2C mitochondrial (Mus musculus);Dbxref=Coils:Coil,Gene3D:G3DSA:1.10.167.10,InterPro:IPR000342,InterPro:IPR016137,PANTHER:PTHR13155,Pfam:PF00615,ProSiteProfiles:PS50132,SMART:SM00315,SUPERFAMILY:SSF48097;Ontology_term=GO:0038032;
LG07	maker	gene	15228673	15229099	.	+	.	ID=GAMO_00006135;Name=GAMO_00006135;Alias=snap_masked-LG07-processed-gene-152.67;Note=Protein of unknown function;
LG07	maker	gene	15230396	15234827	.	-	.	ID=GAMO_00006136;Name=GAMO_00006136;Alias=snap_masked-LG07-processed-gene-152.73;Note=Protein of unknown function;
LG07	maker	gene	15321653	15354313	.	+	.	ID=GAMO_00006149;Name=GAMO_00006149;Alias=maker-LG07-snap-gene-153.53;Note=Similar to CLTC: Clathrin heavy chain 1 (Bos taurus);Dbxref=Gene3D:G3DSA:1.25.40.10,Gene3D:G3DSA:2.130.10.110,InterPro:IPR000547,InterPro:IPR001473,InterPro:IPR011990,InterPro:IPR015348,InterPro:IPR016024,InterPro:IPR016025,InterPro:IPR016341,InterPro:IPR022365,PANTHER:PTHR10292,PANTHER:PTHR10292:SF7,PIRSF:PIRSF002290,Pfam…
LG07	maker	gene	15353708	15356505	.	-	.	ID=GAMO_00006154;Name=GAMO_00006154;Alias=maker-LG07-augustus-gene-153.50;Note=Similar to PTRH2: Peptidyl-tRNA hydrolase 2%2C mitochondrial (Bos taurus);Dbxref=Gene3D:G3DSA:3.40.1490.10,InterPro:IPR002833,InterPro:IPR023476,PANTHER:PTHR12649,PANTHER:PTHR12649:SF7,Pfam:PF01981,ProSiteProfiles:PS51257,SUPERFAMILY:SSF102462,TIGRFAM:TIGR00283;Ontology_term=GO:0004045;
LG07	maker	gene	15429869	15436393	.	+	.	ID=GAMO_00006162;Name=GAMO_00006162;Alias=maker-LG07-snap-gene-154.62;Note=Similar to RPS6KB1: Ribosomal protein S6 kinase beta-1 (Oryctolagus cuniculus);Dbxref=Gene3D:G3DSA:1.10.510.10,Gene3D:G3DSA:3.30.200.20,InterPro:IPR000719,InterPro:IPR002290,InterPro:IPR008271,InterPro:IPR011009,InterPro:IPR017441,PANTHER:PTHR24351,PANTHER:PTHR24351:SF39,Pfam:PF00069,ProSitePatterns:PS00107,ProSitePatterns…
LG07	maker	gene	15444372	15450492	.	-	.	ID=GAMO_00006163;Name=GAMO_00006163;Alias=maker-LG07-snap-gene-154.65;Note=Similar to rnft1: RING finger and transmembrane domain-containing protein 1 (Danio rerio);Dbxref=Gene3D:G3DSA:3.30.40.10,InterPro:IPR001841,InterPro:IPR013083,InterPro:IPR017907,PANTHER:PTHR15860,PANTHER:PTHR15860:SF1,Pfam:PF13639,ProSitePatterns:PS00518,ProSiteProfiles:PS50089,SMART:SM00184,SUPERFAMILY:SSF57850;Ontology_t…
LG07	maker	gene	15527404	15554698	.	+	.	ID=GAMO_00006175;Name=GAMO_00006175;Alias=augustus_masked-LG07-processed-gene-155.4;Note=Similar to zgc:153454: Mediator of RNA polymerase II transcription subunit 13-like (Danio rerio);Dbxref=InterPro:IPR009401,PANTHER:PTHR12950,PANTHER:PTHR12950:SF22,Pfam:PF06333;Ontology_term=GO:0001104,GO:0006357,GO:0016592;
LG07	maker	gene	15557437	15577956	.	+	.	ID=GAMO_00006183;Name=GAMO_00006183;Alias=maker-LG07-augustus-gene-155.79;Note=Similar to INTS2: Integrator complex subunit 2 (Gallus gallus);Dbxref=InterPro:IPR026236,InterPro:IPR029321,PRINTS:PR02105,Pfam:PF14750;Ontology_term=GO:0016180,GO:0032039;
LG07	maker	gene	15741621	15790723	.	-	.	ID=GAMO_00006198;Name=GAMO_00006198;Alias=maker-LG07-snap-gene-158.81;Note=Protein of unknown function;
LG07	maker	gene	15937051	15940246	.	-	.	ID=GAMO_00006224;Name=GAMO_00006224;Alias=snap_masked-LG07-processed-gene-159.62;Note=Protein of unknown function;
LG07	maker	gene	15947431	15956997	.	+	.	ID=GAMO_00006227;Name=GAMO_00006227;Alias=augustus_masked-LG07-processed-gene-159.43;Note=Similar to AUTS2: Autism susceptibility gene 2 protein (Homo sapiens);Dbxref=Coils:Coil,InterPro:IPR023246,PANTHER:PTHR14429,PANTHER:PTHR14429:SF5,PRINTS:PR02044,Pfam:PF15336;
LG07	maker	gene	15981641	15991765	.	-	.	ID=GAMO_00006230;Name=GAMO_00006230;Alias=snap_masked-LG07-processed-gene-160.19;Note=Similar to cxadr: Coxsackievirus and adenovirus receptor homolog (Danio rerio);Dbxref=Gene3D:G3DSA:1.20.5.100,Gene3D:G3DSA:2.60.40.10,InterPro:IPR013106,InterPro:IPR013783,PANTHER:PTHR12231,PANTHER:PTHR12231:SF9,Pfam:PF07686,SUPERFAMILY:SSF48726;
LG07	maker	gene	15999086	15999409	.	-	.	ID=GAMO_00006233;Name=GAMO_00006233;Alias=genemark-LG07-processed-gene-160.7;Note=Protein of unknown function;
LG07	maker	gene	16013023	16016570	.	-	.	ID=GAMO_00006234;Name=GAMO_00006234;Alias=maker-LG07-augustus-gene-160.31;Note=Similar to BTG3: Protein BTG3 (Homo sapiens);Dbxref=InterPro:IPR002087,PANTHER:PTHR22978,PANTHER:PTHR22978:SF24,PRINTS:PR00310,Pfam:PF07742,SMART:SM00099,SUPERFAMILY:SSF160696;
LG07	maker	gene	16017253	16029627	.	-	.	ID=GAMO_00006235;Name=GAMO_00006235;Alias=maker-LG07-snap-gene-161.88;Note=Similar to eurl: Protein EURL homolog (Danio rerio);Dbxref=InterPro:IPR001849,InterPro:IPR009704,PANTHER:PTHR15961,Pfam:PF06937,ProSiteProfiles:PS50003;
LG07	maker	gene	16019135	16019359	.	+	.	ID=GAMO_00006236;Name=GAMO_00006236;Alias=augustus_masked-LG07-processed-gene-160.15;Note=Protein of unknown function;
LG07	maker	gene	16034623	16046367	.	-	.	ID=GAMO_00006239;Name=GAMO_00006239;Alias=maker-LG07-snap-gene-161.90;Note=Similar to Ripk4: Receptor-interacting serine/threonine-protein kinase 4 (Mus musculus);Dbxref=Gene3D:G3DSA:1.10.510.10,Gene3D:G3DSA:1.25.40.20,Gene3D:G3DSA:3.30.200.20,InterPro:IPR000719,InterPro:IPR002110,InterPro:IPR002290,InterPro:IPR008271,InterPro:IPR011009,InterPro:IPR017441,InterPro:IPR020683,PANTHER:PTHR24198,PANT…
LG07	maker	gene	16052152	16053738	.	-	.	ID=GAMO_00006245;Name=GAMO_00006245;Alias=maker-LG07-snap-gene-161.93;Note=Similar to PRDM15: PR domain zinc finger protein 15 (Homo sapiens);Dbxref=Gene3D:G3DSA:3.30.160.60,InterPro:IPR007087,InterPro:IPR013087,InterPro:IPR015880,PANTHER:PTHR24387,PANTHER:PTHR24387:SF6,Pfam:PF00096,Pfam:PF13912,ProSitePatterns:PS00028,ProSiteProfiles:PS50157,SMART:SM00355,SUPERFAMILY:SSF57667;Ontology_term=GO:00…
LG07	maker	gene	16062111	16082874	.	-	.	ID=GAMO_00006248;Name=GAMO_00006248;Alias=snap_masked-LG07-processed-gene-161.52;Note=Similar to C2CD2: C2 domain-containing protein 2 (Homo sapiens);Dbxref=PANTHER:PTHR21119,PANTHER:PTHR21119:SF6;
LG07	maker	gene	16080400	16081761	.	+	.	ID=GAMO_00006250;Name=GAMO_00006250;Alias=maker-LG07-augustus-gene-161.70;Note=Similar to atg101: Autophagy-related protein 101 (Danio rerio);Dbxref=InterPro:IPR012445,PANTHER:PTHR13292,PANTHER:PTHR13292:SF0,Pfam:PF07855;
LG07	maker	gene	16084179	16087250	.	-	.	ID=GAMO_00006251;Name=GAMO_00006251;Alias=augustus_masked-LG07-processed-gene-161.4;Note=Similar to ZBTB21: Zinc finger and BTB domain-containing protein 21 (Homo sapiens);Dbxref=Gene3D:G3DSA:3.30.160.60,Gene3D:G3DSA:3.30.710.10,InterPro:IPR000210,InterPro:IPR007087,InterPro:IPR011333,InterPro:IPR013069,InterPro:IPR013087,InterPro:IPR015880,PANTHER:PTHR23228,PANTHER:PTHR23228:SF8,Pfam:PF00096,Pfa…
LG07	maker	gene	16095586	16096574	.	-	.	ID=GAMO_00006252;Name=GAMO_00006252;Alias=snap_masked-LG07-processed-gene-161.55;Note=Similar to ZBTB21: Zinc finger and BTB domain-containing protein 21 (Homo sapiens);Dbxref=Gene3D:G3DSA:3.30.160.60,InterPro:IPR007087,InterPro:IPR013087,PANTHER:PTHR23228,PANTHER:PTHR23228:SF8,ProSitePatterns:PS00028,ProSiteProfiles:PS50157;Ontology_term=GO:0003676,GO:0046872;
LG07	maker	gene	16096608	16097208	.	-	.	ID=GAMO_00006253;Name=GAMO_00006253;Alias=snap_masked-LG07-processed-gene-161.56;Note=Similar to ZBTB21: Zinc finger and BTB domain-containing protein 21 (Homo sapiens);Dbxref=Gene3D:G3DSA:3.30.710.10,InterPro:IPR000210,InterPro:IPR011333,InterPro:IPR013069,PANTHER:PTHR23228,PANTHER:PTHR23228:SF8,Pfam:PF00651,ProSiteProfiles:PS50097,SUPERFAMILY:SSF54695;Ontology_term=GO:0005515;
LG07	maker	gene	16101789	16112698	.	+	.	ID=GAMO_00006254;Name=GAMO_00006254;Alias=augustus_masked-LG07-processed-gene-161.9;Note=Similar to UMODL1: Uromodulin-like 1 (Homo sapiens);Dbxref=InterPro:IPR001507,PANTHER:PTHR22962,PANTHER:PTHR22962:SF135,Pfam:PF00100,ProSiteProfiles:PS51034,SMART:SM00241;
LG07	maker	gene	16120903	16129983	.	-	.	ID=GAMO_00006256;Name=GAMO_00006256;Alias=maker-LG07-augustus-gene-161.81;Note=Similar to MAP6: Microtubule-associated protein 6 homolog (Gallus gallus);Dbxref=InterPro:IPR007882,InterPro:IPR024963,PANTHER:PTHR14759,PANTHER:PTHR14759:SF2,Pfam:PF05217;Ontology_term=GO:0000226,GO:0005516,GO:0005874,GO:0008017;
LG07	maker	gene	16130543	16140970	.	+	.	ID=GAMO_00006258;Name=GAMO_00006258;Alias=maker-LG07-snap-gene-161.86;Note=Similar to mogat2-a: 2-acylglycerol O-acyltransferase 2-A (Xenopus laevis);Dbxref=InterPro:IPR007130,PANTHER:PTHR12317,PANTHER:PTHR12317:SF5,Pfam:PF03982;Ontology_term=GO:0016747;
LG07	maker	gene	16143219	16154332	.	+	.	ID=GAMO_00006260;Name=GAMO_00006260;Alias=maker-LG07-augustus-gene-161.74;Note=Similar to dgat2: Diacylglycerol O-acyltransferase 2 (Danio rerio);Dbxref=InterPro:IPR007130,PANTHER:PTHR12317,PANTHER:PTHR12317:SF14,Pfam:PF03982;Ontology_term=GO:0016747;
LG07	maker	gene	16154826	16186603	.	+	.	ID=GAMO_00006261;Name=GAMO_00006261;Alias=maker-LG07-snap-gene-162.40;Note=Similar to UVRAG: UV radiation resistance-associated gene protein (Homo sapiens);Dbxref=Coils:Coil,Gene3D:G3DSA:2.60.40.150,InterPro:IPR000008,InterPro:IPR018791,PANTHER:PTHR15157,PANTHER:PTHR15157:SF5,Pfam:PF10186,SUPERFAMILY:SSF49562;Ontology_term=GO:0005515,GO:0010508;
LG07	maker	gene	16226530	16227822	.	+	.	ID=GAMO_00006270;Name=GAMO_00006270;Alias=snap_masked-LG07-processed-gene-162.35;Note=Similar to Uvrag: UV radiation resistance associated protein (Mus musculus);Dbxref=PANTHER:PTHR15157,PANTHER:PTHR15157:SF5;
LG07	maker	gene	16278254	16288234	.	-	.	ID=GAMO_00006275;Name=GAMO_00006275;Alias=maker-LG07-snap-gene-163.81;Note=Similar to WNT11: Protein Wnt-11 (Coturnix coturnix japonica);Dbxref=InterPro:IPR005817,InterPro:IPR018161,InterPro:IPR026536,PANTHER:PTHR12027,PANTHER:PTHR12027:SF7,PRINTS:PR01349,Pfam:PF00110,ProSitePatterns:PS00246,SMART:SM00097;Ontology_term=GO:0005102,GO:0005576,GO:0007275,GO:0016055;
LG07	maker	gene	16294922	16307568	.	-	.	ID=GAMO_00006277;Name=GAMO_00006277;Alias=maker-LG07-snap-gene-163.82;Note=Similar to PRKRIR: 52 kDa repressor of the inhibitor of the protein kinase (Homo sapiens);Dbxref=InterPro:IPR006612,InterPro:IPR025398,PANTHER:PTHR11697,PANTHER:PTHR11697:SF10,Pfam:PF05485,Pfam:PF14291,ProSiteProfiles:PS50950,SMART:SM00692,SMART:SM00980,SUPERFAMILY:SSF57716;Ontology_term=GO:0003676;
LG07	maker	gene	16308380	16311900	.	-	.	ID=GAMO_00006278;Name=GAMO_00006278;Alias=maker-LG07-snap-gene-163.83;Note=Similar to PRKRIR: 52 kDa repressor of the inhibitor of the protein kinase (Homo sapiens);Dbxref=InterPro:IPR006612,InterPro:IPR025398,PANTHER:PTHR11697,PANTHER:PTHR11697:SF10,Pfam:PF05485,Pfam:PF14291,ProSiteProfiles:PS50950,SMART:SM00692,SMART:SM00980,SUPERFAMILY:SSF57716;Ontology_term=GO:0003676;
LG07	maker	gene	16312923	16316905	.	+	.	ID=GAMO_00006279;Name=GAMO_00006279;Alias=augustus_masked-LG07-processed-gene-163.5;Note=Similar to CKAP2: Cytoskeleton-associated protein 2 (Pongo abelii);Dbxref=Coils:Coil,InterPro:IPR026165,InterPro:IPR029197,PANTHER:PTHR16076,PANTHER:PTHR16076:SF8,Pfam:PF15297;
LG07	maker	gene	16316905	16325896	.	-	.	ID=GAMO_00006280;Name=GAMO_00006280;Alias=maker-LG07-snap-gene-163.84;Note=Similar to Stt3a: Dolichyl-diphosphooligosaccharide--protein glycosyltransferase subunit STT3A (Mus musculus);Dbxref=InterPro:IPR003674,PANTHER:PTHR13872,PANTHER:PTHR13872:SF21,Pfam:PF02516;Ontology_term=GO:0004576,GO:0006486,GO:0016020;
LG07	maker	gene	16326192	16332426	.	-	.	ID=GAMO_00006282;Name=GAMO_00006282;Alias=maker-LG07-augustus-gene-163.72;Note=Similar to EI24: Etoposide-induced protein 2.4 homolog (Homo sapiens);Dbxref=InterPro:IPR009890,PANTHER:PTHR21389,PANTHER:PTHR21389:SF0,Pfam:PF07264;
LG07	maker	gene	16332788	16341099	.	+	.	ID=GAMO_00006284;Name=GAMO_00006284;Alias=maker-LG07-snap-gene-163.77;Note=Similar to GLB1L2: Beta-galactosidase-1-like protein 2 (Homo sapiens);Dbxref=Gene3D:G3DSA:2.60.120.260,Gene3D:G3DSA:3.20.20.80,InterPro:IPR001944,InterPro:IPR008979,InterPro:IPR013781,InterPro:IPR017853,InterPro:IPR026283,PANTHER:PTHR23421,PANTHER:PTHR23421:SF66,PIRSF:PIRSF006336,PRINTS:PR00742,Pfam:PF01301,SUPERFAMILY:SSF…
LG07	maker	gene	16340953	16344657	.	-	.	ID=GAMO_00006285;Name=GAMO_00006285;Alias=augustus_masked-LG07-processed-gene-163.11;Note=Similar to B3gat1: Galactosylgalactosylxylosylprotein 3-beta-glucuronosyltransferase 1 (Rattus norvegicus);Dbxref=Gene3D:G3DSA:3.90.550.10,InterPro:IPR005027,InterPro:IPR029044,PANTHER:PTHR10896,PANTHER:PTHR10896:SF21,Pfam:PF03360,SUPERFAMILY:SSF53448;Ontology_term=GO:0015018,GO:0016020;
LG07	maker	gene	16356916	16365382	.	+	.	ID=GAMO_00006286;Name=GAMO_00006286;Alias=maker-LG07-augustus-gene-163.68;Note=Similar to SLC37A4: Glucose-6-phosphate translocase (Homo sapiens);Dbxref=Gene3D:G3DSA:1.20.1250.20,InterPro:IPR000849,InterPro:IPR011701,InterPro:IPR016196,InterPro:IPR020846,InterPro:IPR021159,PANTHER:PTHR11662,PANTHER:PTHR11662:SF174,PIRSF:PIRSF002808,Pfam:PF07690,ProSitePatterns:PS00942,ProSiteProfiles:PS50850,SUPE…
LG07	maker	gene	16364014	16365695	.	-	.	ID=GAMO_00006288;Name=GAMO_00006288;Alias=maker-LG07-augustus-gene-163.73;Note=Protein of unknown function;
LG07	maker	gene	16372573	16380410	.	+	.	ID=GAMO_00006290;Name=GAMO_00006290;Alias=maker-LG07-augustus-gene-164.68;Note=Similar to Igsf5: Immunoglobulin superfamily member 5 (Mus musculus);Dbxref=Gene3D:G3DSA:2.60.40.10,InterPro:IPR003599,InterPro:IPR007110,InterPro:IPR013162,InterPro:IPR013783,Pfam:PF08205,ProSiteProfiles:PS50835,SMART:SM00409,SUPERFAMILY:SSF48726;Ontology_term=GO:0005515;
LG07	maker	gene	16385410	16396340	.	+	.	ID=GAMO_00006292;Name=GAMO_00006292;Alias=maker-LG07-snap-gene-164.75;Note=Similar to PCP4: Purkinje cell protein 4 (Bos taurus);Dbxref=PANTHER:PTHR15359,PANTHER:PTHR15359:SF7;
LG07	maker	gene	16400488	16449790	.	-	.	ID=GAMO_00006295;Name=GAMO_00006295;Alias=maker-LG07-snap-gene-164.78;Note=Similar to DSCAM: Down syndrome cell adhesion molecule homolog (Gallus gallus);Dbxref=Gene3D:G3DSA:2.60.40.10,InterPro:IPR003598,InterPro:IPR003599,InterPro:IPR003961,InterPro:IPR007110,InterPro:IPR013098,InterPro:IPR013783,PANTHER:PTHR10489,PANTHER:PTHR10489:SF16,Pfam:PF00041,Pfam:PF07679,Pfam:PF13895,ProSiteProfiles:PS50…
LG07	maker	gene	16412924	16469175	.	+	.	ID=GAMO_00006298;Name=GAMO_00006298;Alias=maker-LG07-snap-gene-164.76;Note=Protein of unknown function;Dbxref=PANTHER:PTHR23304;
LG07	maker	gene	16507214	16546423	.	-	.	ID=GAMO_00006303;Name=GAMO_00006303;Alias=snap_masked-LG07-processed-gene-165.34;Note=Similar to TMPRSS2: Transmembrane protease serine 2 (Homo sapiens);Dbxref=Gene3D:G3DSA:2.40.10.10,Gene3D:G3DSA:3.10.250.10,Gene3D:G3DSA:4.10.400.10,InterPro:IPR001190,InterPro:IPR001254,InterPro:IPR001314,InterPro:IPR002172,InterPro:IPR009003,InterPro:IPR017448,InterPro:IPR018114,PANTHER:PTHR24256,PANTHER:PTHR24…
LG07	maker	gene	16552961	16560500	.	-	.	ID=GAMO_00006305;Name=GAMO_00006305;Alias=snap_masked-LG07-processed-gene-165.38;Note=Similar to acat1: Acetyl-CoA acetyltransferase%2C mitochondrial (Danio rerio);Dbxref=Gene3D:G3DSA:3.40.47.10,InterPro:IPR002155,InterPro:IPR016038,InterPro:IPR016039,InterPro:IPR020610,InterPro:IPR020613,InterPro:IPR020615,InterPro:IPR020616,InterPro:IPR020617,PANTHER:PTHR18919,PANTHER:PTHR18919:SF79,PIRSF:PIRSF…
LG07	maker	gene	16563190	16567363	.	-	.	ID=GAMO_00006308;Name=GAMO_00006308;Alias=maker-LG07-augustus-gene-165.44;Note=Similar to MMP13: Collagenase 3 (Oryctolagus cuniculus);Dbxref=Gene3D:G3DSA:2.110.10.10,Gene3D:G3DSA:3.40.390.10,InterPro:IPR000585,InterPro:IPR001818,InterPro:IPR002477,InterPro:IPR006026,InterPro:IPR016293,InterPro:IPR018486,InterPro:IPR018487,InterPro:IPR021190,InterPro:IPR024079,PANTHER:PTHR10201,PANTHER:PTHR10201:…
LG07	maker	gene	16587381	16591465	.	-	.	ID=GAMO_00006311;Name=GAMO_00006311;Alias=maker-LG07-snap-gene-166.50;Note=Similar to MMP3: Stromelysin-1 (Canis lupus familiaris);Dbxref=Gene3D:G3DSA:1.10.101.10,InterPro:IPR002477,PANTHER:PTHR10201,PANTHER:PTHR10201:SF127,Pfam:PF01471,SUPERFAMILY:SSF47090;
LG07	maker	gene	16615492	16620350	.	+	.	ID=GAMO_00006315;Name=GAMO_00006315;Alias=maker-LG07-snap-gene-166.45;Note=Similar to mmp13: Collagenase 3 (Fragment) (Xenopus laevis);Dbxref=Gene3D:G3DSA:2.110.10.10,Gene3D:G3DSA:3.40.390.10,InterPro:IPR000585,InterPro:IPR001818,InterPro:IPR006026,InterPro:IPR018486,InterPro:IPR018487,InterPro:IPR021190,InterPro:IPR024079,PANTHER:PTHR10201,PANTHER:PTHR10201:SF127,PRINTS:PR00138,Pfam:PF00045,Pfam…
LG07	maker	gene	16623546	16637086	.	-	.	ID=GAMO_00006317;Name=GAMO_00006317;Alias=augustus_masked-LG07-processed-gene-166.27;Note=Similar to SERPINH1: Serpin H1 (Gallus gallus);Dbxref=Gene3D:G3DSA:2.30.39.10,Gene3D:G3DSA:3.30.497.10,InterPro:IPR000215,InterPro:IPR008901,InterPro:IPR023795,InterPro:IPR023796,PANTHER:PTHR11461,PANTHER:PTHR11461:SF27,Pfam:PF00079,Pfam:PF05875,ProSitePatterns:PS00284,SMART:SM00093,SUPERFAMILY:SSF56574;Onto…
LG07	maker	gene	16633514	16661271	.	+	.	ID=GAMO_00006318;Name=GAMO_00006318;Alias=maker-LG07-snap-gene-166.47;Note=Similar to GDPD5: Glycerophosphodiester phosphodiesterase domain-containing protein 5 (Gallus gallus);Dbxref=Gene3D:G3DSA:3.20.20.190,InterPro:IPR004129,InterPro:IPR017946,PANTHER:PTHR23344,PANTHER:PTHR23344:SF6,Pfam:PF03009,ProSiteProfiles:PS51257,SUPERFAMILY:SSF51695;Ontology_term=GO:0006071,GO:0006629,GO:0008081,GO:0008…
LG07	maker	gene	16730695	16734279	.	+	.	ID=GAMO_00006329;Name=GAMO_00006329;Alias=augustus_masked-LG07-processed-gene-167.4;Note=Similar to NRIP1: Nuclear receptor-interacting protein 1 (Homo sapiens);Dbxref=InterPro:IPR026649,PANTHER:PTHR15088;Ontology_term=GO:0003712,GO:0005102,GO:0005634,GO:0006357;
LG07	maker	gene	16745132	16769419	.	+	.	ID=GAMO_00006331;Name=GAMO_00006331;Alias=genemark-LG07-processed-gene-167.29;Note=Similar to USP25: Ubiquitin carboxyl-terminal hydrolase 25 (Homo sapiens);Dbxref=Coils:Coil,InterPro:IPR001394,InterPro:IPR003903,InterPro:IPR009060,InterPro:IPR018200,InterPro:IPR028889,PANTHER:PTHR24006,PANTHER:PTHR24006:SF111,Pfam:PF00443,Pfam:PF02809,ProSitePatterns:PS00972,ProSitePatterns:PS00973,ProSiteProfil…
LG07	maker	gene	16836368	16850796	.	-	.	ID=GAMO_00006337;Name=GAMO_00006337;Alias=maker-LG07-augustus-gene-168.45;Note=Similar to WSCD1: WSC domain-containing protein 1 (Homo sapiens);Dbxref=Gene3D:G3DSA:3.40.50.300,InterPro:IPR002889,InterPro:IPR027417,PANTHER:PTHR19297,PANTHER:PTHR19297:SF90,Pfam:PF01822,SUPERFAMILY:SSF52540;
LG07	maker	gene	16883666	16884616	.	-	.	ID=GAMO_00006340;Name=GAMO_00006340;Alias=augustus_masked-LG07-processed-gene-169.1;Note=Similar to bhlha9: Class A basic helix-loop-helix protein 9 (Danio rerio);Dbxref=Gene3D:G3DSA:4.10.280.10,InterPro:IPR011598,PANTHER:PTHR23349,PANTHER:PTHR23349:SF49,Pfam:PF00010,ProSiteProfiles:PS50888,SMART:SM00353,SUPERFAMILY:SSF47459;Ontology_term=GO:0046983;
LG07	maker	gene	16905688	16918464	.	+	.	ID=GAMO_00006343;Name=GAMO_00006343;Alias=maker-LG07-snap-gene-169.53;Note=Similar to SPTBN4: Spectrin beta chain%2C non-erythrocytic 4 (Homo sapiens);Dbxref=Coils:Coil,Gene3D:G3DSA:1.20.58.60,Gene3D:G3DSA:2.30.29.30,InterPro:IPR001605,InterPro:IPR001849,InterPro:IPR002017,InterPro:IPR011993,InterPro:IPR018159,PANTHER:PTHR11915,PANTHER:PTHR11915:SF232,PRINTS:PR00683,Pfam:PF00169,Pfam:PF00435,ProS…
LG07	maker	gene	16920510	16927299	.	+	.	ID=GAMO_00006344;Name=GAMO_00006344;Alias=maker-LG07-augustus-gene-169.48;Note=Similar to Micu2: Calcium uptake protein 2%2C mitochondrial (Mus musculus);Dbxref=Coils:Coil,Gene3D:G3DSA:1.10.238.10,InterPro:IPR002048,InterPro:IPR011992,InterPro:IPR018247,PANTHER:PTHR12294,PANTHER:PTHR12294:SF3,Pfam:PF13405,Pfam:PF13833,ProSitePatterns:PS00018,ProSiteProfiles:PS50222,SMART:SM00054,SUPERFAMILY:SSF47…
LG07	maker	gene	16927069	16928223	.	-	.	ID=GAMO_00006345;Name=GAMO_00006345;Alias=augustus_masked-LG07-processed-gene-169.3;Note=Similar to irf2bp1: Interferon regulatory factor 2-binding protein 1 (Danio rerio);Dbxref=PANTHER:PTHR10816,PANTHER:PTHR10816:SF17,SUPERFAMILY:SSF57850;
LG07	maker	gene	16929837	16937665	.	-	.	ID=GAMO_00006346;Name=GAMO_00006346;Alias=snap_masked-LG07-processed-gene-169.42;Note=Similar to HNRNPL: Heterogeneous nuclear ribonucleoprotein L (Homo sapiens);Dbxref=Gene3D:G3DSA:3.30.70.330,InterPro:IPR000504,InterPro:IPR012677,PANTHER:PTHR11546,PANTHER:PTHR11546:SF19,Pfam:PF13893,ProSiteProfiles:PS50102,SMART:SM00360,SUPERFAMILY:SSF54928;Ontology_term=GO:0000166,GO:0003676;
LG07	maker	gene	16939261	16967036	.	-	.	ID=GAMO_00006347;Name=GAMO_00006347;Alias=maker-LG07-snap-gene-169.57;Note=Similar to Slc8a2: Sodium/calcium exchanger 2 (Mus musculus);Dbxref=Gene3D:G3DSA:2.60.120.260,InterPro:IPR003644,InterPro:IPR004836,InterPro:IPR004837,InterPro:IPR007397,InterPro:IPR008979,PANTHER:PTHR11878,PANTHER:PTHR11878:SF8,PRINTS:PR01259,Pfam:PF01699,Pfam:PF03160,Pfam:PF04300,ProSiteProfiles:PS51114,SMART:SM00237,SUP…
LG07	maker	gene	16975396	16979816	.	+	.	ID=GAMO_00006350;Name=GAMO_00006350;Alias=maker-LG07-augustus-gene-170.50;Note=Similar to CKM: Creatine kinase M-type (Sus scrofa);Dbxref=Gene3D:G3DSA:1.10.135.10,Gene3D:G3DSA:3.30.590.10,InterPro:IPR014746,InterPro:IPR022413,InterPro:IPR022414,InterPro:IPR022415,PANTHER:PTHR11547,Pfam:PF00217,Pfam:PF02807,ProSitePatterns:PS00112,ProSiteProfiles:PS51509,ProSiteProfiles:PS51510,SUPERFAMILY:SSF4803…
LG07	maker	gene	16983734	16983943	.	-	.	ID=GAMO_00006353;Name=GAMO_00006353;Alias=augustus_masked-LG07-processed-gene-170.1;Note=Protein of unknown function;
LG07	maker	gene	16986349	17002677	.	-	.	ID=GAMO_00006354;Name=GAMO_00006354;Alias=maker-LG07-snap-gene-170.60;Note=Similar to Mark4: MAP/microtubule affinity-regulating kinase 4 (Mus musculus);Dbxref=Gene3D:G3DSA:1.10.510.10,Gene3D:G3DSA:1.10.8.10,Gene3D:G3DSA:3.30.200.20,InterPro:IPR000449,InterPro:IPR000719,InterPro:IPR002290,InterPro:IPR008271,InterPro:IPR011009,InterPro:IPR015940,InterPro:IPR017441,PANTHER:PTHR24346,PANTHER:PTHR243…
LG07	maker	gene	17012814	17023080	.	-	.	ID=GAMO_00006358;Name=GAMO_00006358;Alias=snap_masked-LG07-processed-gene-170.45;Note=Similar to EXOC3L2: Exocyst complex component 3-like protein 2 (Homo sapiens);Dbxref=Coils:Coil,InterPro:IPR010326,PANTHER:PTHR21292,PANTHER:PTHR21292:SF7,Pfam:PF06046;Ontology_term=GO:0000145,GO:0006887;
LG07	maker	gene	17028363	17028584	.	-	.	ID=GAMO_00006360;Name=GAMO_00006360;Alias=augustus_masked-LG07-processed-gene-170.5;Note=Protein of unknown function;
LG07	maker	gene	17033006	17036930	.	-	.	ID=GAMO_00006361;Name=GAMO_00006361;Alias=maker-LG07-snap-gene-170.63;Note=Similar to CPI17: Protein phosphatase 1 regulatory subunit 14A (Sus scrofa);Dbxref=Gene3D:G3DSA:1.10.150.220,InterPro:IPR008025,PANTHER:PTHR16188,PANTHER:PTHR16188:SF4,Pfam:PF05361,SUPERFAMILY:SSF81790;Ontology_term=GO:0005737,GO:0042325;
LG07	maker	gene	17037424	17042423	.	-	.	ID=GAMO_00006362;Name=GAMO_00006362;Alias=maker-LG07-snap-gene-170.64;Note=Similar to dlb: Delta-like protein B (Danio rerio);Dbxref=Gene3D:G3DSA:2.10.25.10,InterPro:IPR000152,InterPro:IPR000742,InterPro:IPR001774,InterPro:IPR001881,InterPro:IPR009030,InterPro:IPR011651,InterPro:IPR013032,InterPro:IPR018097,PANTHER:PTHR24044,PANTHER:PTHR24044:SF234,PRINTS:PR00010,Pfam:PF00008,Pfam:PF01414,Pfam:PF…
LG07	maker	gene	17058329	17062752	.	-	.	ID=GAMO_00006364;Name=GAMO_00006364;Alias=maker-LG07-augustus-gene-170.56;Note=Similar to TSNARE1: t-SNARE domain-containing protein 1 (Homo sapiens);Dbxref=InterPro:IPR026753,InterPro:IPR028002,PANTHER:PTHR23098,PANTHER:PTHR23098:SF3,Pfam:PF13873;Ontology_term=GO:0005634,GO:0006915;
LG07	maker	gene	17070712	17075967	.	-	.	ID=GAMO_00006365;Name=GAMO_00006365;Alias=maker-LG07-augustus-gene-170.57;Note=Similar to CAPNS1: Calpain small subunit 1 (Homo sapiens);Dbxref=Gene3D:G3DSA:1.10.238.10,InterPro:IPR002048,InterPro:IPR011992,InterPro:IPR018247,PANTHER:PTHR10183,PANTHER:PTHR10183:SF38,Pfam:PF13202,Pfam:PF13833,ProSitePatterns:PS00018,ProSiteProfiles:PS50222,SUPERFAMILY:SSF47473;Ontology_term=GO:0005509;
LG07	maker	gene	17086299	17096900	.	-	.	ID=GAMO_00006366;Name=GAMO_00006366;Alias=maker-LG07-augustus-gene-171.38;Note=Similar to NOVA1: RNA-binding protein Nova-1 (Macaca fascicularis);Dbxref=Gene3D:G3DSA:3.30.1370.10,InterPro:IPR004087,InterPro:IPR004088,PANTHER:PTHR10288,PANTHER:PTHR10288:SF143,Pfam:PF00013,ProSiteProfiles:PS50084,SMART:SM00322,SUPERFAMILY:SSF54791;Ontology_term=GO:0003723;
LG07	maker	gene	17102441	17106585	.	-	.	ID=GAMO_00006368;Name=GAMO_00006368;Alias=snap_masked-LG07-processed-gene-171.33;Note=Similar to Kptn: Kaptin (Mus musculus);Dbxref=PANTHER:PTHR15435,PANTHER:PTHR15435:SF2,SUPERFAMILY:SSF69318;
LG07	maker	gene	17112495	17115994	.	+	.	ID=GAMO_00006370;Name=GAMO_00006370;Alias=maker-LG07-augustus-gene-171.37;Note=Similar to otx5: Homeobox protein otx5 (Xenopus tropicalis);Dbxref=Gene3D:G3DSA:1.10.10.60,InterPro:IPR001356,InterPro:IPR003025,InterPro:IPR009057,InterPro:IPR013851,InterPro:IPR017970,PANTHER:PTHR24329,PANTHER:PTHR24329:SF281,PRINTS:PR01255,Pfam:PF00046,Pfam:PF03529,ProSitePatterns:PS00027,ProSiteProfiles:PS50071,SMA…
LG07	maker	gene	17122886	17124901	.	+	.	ID=GAMO_00006371;Name=GAMO_00006371;Alias=snap_masked-LG07-processed-gene-171.29;Note=Protein of unknown function;
LG07	maker	gene	17123814	17126056	.	-	.	ID=GAMO_00006372;Name=GAMO_00006372;Alias=maker-LG07-augustus-gene-171.40;Note=Similar to his-74: Histone H3.3-like type 2 (Caenorhabditis elegans);Dbxref=Gene3D:G3DSA:1.10.20.10,InterPro:IPR000164,InterPro:IPR007125,InterPro:IPR009072,PANTHER:PTHR11426,PRINTS:PR00622,Pfam:PF00125,ProSitePatterns:PS00959,SMART:SM00428,SUPERFAMILY:SSF47113;Ontology_term=GO:0000786,GO:0003677,GO:0006334,GO:0046982;
LG07	maker	gene	17211326	17218384	.	-	.	ID=GAMO_00006379;Name=GAMO_00006379;Alias=maker-LG07-augustus-gene-172.40;Note=Similar to vps26bl: Vacuolar protein sorting-associated protein 26B-like (Danio rerio);Dbxref=InterPro:IPR028934,PANTHER:PTHR12233,PANTHER:PTHR12233:SF5,Pfam:PF03643;
LG07	maker	gene	17221598	17229979	.	-	.	ID=GAMO_00006381;Name=GAMO_00006381;Alias=maker-LG07-snap-gene-173.55;Note=Similar to JAM3: Junctional adhesion molecule C (Homo sapiens);Dbxref=Gene3D:G3DSA:2.60.40.10,InterPro:IPR003598,InterPro:IPR003599,InterPro:IPR007110,InterPro:IPR013098,InterPro:IPR013783,PANTHER:PTHR12231,PANTHER:PTHR12231:SF5,Pfam:PF07679,Pfam:PF13927,ProSiteProfiles:PS50835,SMART:SM00408,SMART:SM00409,SUPERFAMILY:SSF48…
LG07	maker	gene	17308278	17359831	.	+	.	ID=GAMO_00006390;Name=GAMO_00006390;Alias=maker-LG07-snap-gene-173.53;Note=Similar to IGSF9B: Protein turtle homolog B (Homo sapiens);Dbxref=Gene3D:G3DSA:2.60.40.10,InterPro:IPR003596,InterPro:IPR003598,InterPro:IPR003599,InterPro:IPR003961,InterPro:IPR007110,InterPro:IPR013098,InterPro:IPR013106,InterPro:IPR013783,PANTHER:PTHR10489,PANTHER:PTHR10489:SF575,Pfam:PF00041,Pfam:PF07679,Pfam:PF07686,P…
LG07	maker	gene	17374660	17390942	.	+	.	ID=GAMO_00006396;Name=GAMO_00006396;Alias=maker-LG07-snap-gene-174.30;Note=Similar to Fez1: Fasciculation and elongation protein zeta-1 (Rattus norvegicus);Dbxref=Coils:Coil,InterPro:IPR011680,InterPro:IPR015642,PANTHER:PTHR12394,PANTHER:PTHR12394:SF4,Pfam:PF07763;
LG07	maker	gene	17391007	17394614	.	-	.	ID=GAMO_00006399;Name=GAMO_00006399;Alias=maker-LG07-snap-gene-174.33;Note=Similar to Esam: Endothelial cell-selective adhesion molecule (Mus musculus);Dbxref=Gene3D:G3DSA:2.60.40.10,InterPro:IPR013783,PANTHER:PTHR12231,PANTHER:PTHR12231:SF8;
LG07	maker	gene	17395090	17398008	.	-	.	ID=GAMO_00006402;Name=GAMO_00006402;Alias=maker-LG07-augustus-gene-174.29;Note=Similar to IGSF11: Immunoglobulin superfamily member 11 (Bos taurus);Dbxref=Gene3D:G3DSA:2.60.40.10,InterPro:IPR003599,InterPro:IPR013106,InterPro:IPR013783,PANTHER:PTHR12231,PANTHER:PTHR12231:SF8,Pfam:PF07686,SMART:SM00409,SUPERFAMILY:SSF48726;
LG07	maker	gene	17431179	17438026	.	-	.	ID=GAMO_00006403;Name=GAMO_00006403;Alias=maker-LG07-augustus-gene-175.39;Note=Similar to Msantd2: Myb/SANT-like DNA-binding domain-containing protein 2 (Mus musculus);Dbxref=PANTHER:PTHR21654,PANTHER:PTHR21654:SF2,Pfam:PF13837;
LG07	maker	gene	17436521	17440855	.	+	.	ID=GAMO_00006404;Name=GAMO_00006404;Alias=snap_masked-LG07-processed-gene-174.25;Note=Protein of unknown function;
LG07	maker	gene	17453133	17469054	.	-	.	ID=GAMO_00006408;Name=GAMO_00006408;Alias=maker-LG07-snap-gene-175.48;Note=Protein of unknown function;Dbxref=PANTHER:PTHR23304;
LG07	maker	gene	17469057	17480153	.	-	.	ID=GAMO_00006411;Name=GAMO_00006411;Alias=maker-LG07-snap-gene-175.50;Note=Protein of unknown function;
LG07	maker	gene	17494928	17528836	.	+	.	ID=GAMO_00006414;Name=GAMO_00006414;Alias=maker-LG07-snap-gene-176.79;Note=Protein of unknown function;Dbxref=PANTHER:PTHR23304;
LG07	maker	gene	17575312	17591712	.	+	.	ID=GAMO_00006423;Name=GAMO_00006423;Alias=snap_masked-LG07-processed-gene-176.56;Note=Similar to ROBO2: Roundabout homolog 2 (Homo sapiens);Dbxref=Gene3D:G3DSA:2.60.40.10,InterPro:IPR003598,InterPro:IPR003599,InterPro:IPR003961,InterPro:IPR007110,InterPro:IPR013098,InterPro:IPR013783,PANTHER:PTHR10489,PANTHER:PTHR10489:SF92,Pfam:PF00041,Pfam:PF07679,ProSiteProfiles:PS50835,ProSiteProfiles:PS50853…
LG07	maker	gene	17608874	17631935	.	-	.	ID=GAMO_00006429;Name=GAMO_00006429;Alias=maker-LG07-snap-gene-176.89;Note=Similar to ROBO4: Roundabout homolog 4 (Homo sapiens);Dbxref=Gene3D:G3DSA:2.60.40.10,InterPro:IPR003598,InterPro:IPR003599,InterPro:IPR003961,InterPro:IPR007110,InterPro:IPR013098,InterPro:IPR013783,PANTHER:PTHR10489,PANTHER:PTHR10489:SF50,Pfam:PF00041,Pfam:PF07679,ProSiteProfiles:PS50835,ProSiteProfiles:PS50853,SMART:SM00…
LG07	maker	gene	17636602	17641440	.	-	.	ID=GAMO_00006433;Name=GAMO_00006433;Alias=maker-LG07-snap-gene-176.90;Note=Similar to tmem218: Transmembrane protein 218 (Danio rerio);Dbxref=InterPro:IPR026771,PANTHER:PTHR31622;
LG07	maker	gene	17683112	17710401	.	+	.	ID=GAMO_00006438;Name=GAMO_00006438;Alias=genemark-LG07-processed-gene-177.14;Note=Similar to PKNOX2: Homeobox protein PKNOX2 (Homo sapiens);Dbxref=Coils:Coil,Gene3D:G3DSA:1.10.10.60,InterPro:IPR001356,InterPro:IPR008422,InterPro:IPR009057,PANTHER:PTHR11850,PANTHER:PTHR11850:SF53,Pfam:PF05920,ProSiteProfiles:PS50071,SMART:SM00389,SUPERFAMILY:SSF46689;Ontology_term=GO:0003677,GO:0003700,GO:0006355…
LG07	maker	gene	17712163	17720205	.	+	.	ID=GAMO_00006440;Name=GAMO_00006440;Alias=maker-LG07-augustus-gene-177.44;Note=Similar to Panx3: Pannexin-3 (Mus musculus);Dbxref=Coils:Coil,InterPro:IPR000990,PANTHER:PTHR15759,PANTHER:PTHR15759:SF3,Pfam:PF00876,ProSiteProfiles:PS51013;Ontology_term=GO:0005921;
LG07	maker	gene	17912532	17951904	.	-	.	ID=GAMO_00006449;Name=GAMO_00006449;Alias=maker-LG07-snap-gene-179.28;Note=Similar to OPCML: Opioid-binding protein/cell adhesion molecule homolog (Gallus gallus);Dbxref=Gene3D:G3DSA:2.60.40.10,InterPro:IPR003598,InterPro:IPR003599,InterPro:IPR007110,InterPro:IPR013098,InterPro:IPR013783,PANTHER:PTHR19831,PANTHER:PTHR19831:SF19,Pfam:PF07679,ProSiteProfiles:PS50835,SMART:SM00408,SMART:SM00409,SUPE…
LG07	maker	gene	18219922	18223430	.	+	.	ID=GAMO_00006466;Name=GAMO_00006466;Alias=maker-LG07-snap-gene-182.43;Note=Similar to Lim2: Lens fiber membrane intrinsic protein (Rattus norvegicus);Dbxref=InterPro:IPR003935,InterPro:IPR004031,InterPro:IPR004032,PANTHER:PTHR10671,PANTHER:PTHR10671:SF25,PRINTS:PR01457,Pfam:PF00822,ProSitePatterns:PS01221,ProSitePatterns:PS01222;Ontology_term=GO:0005212,GO:0016020,GO:0016021;
LG07	maker	gene	18225821	18227091	.	+	.	ID=GAMO_00006467;Name=GAMO_00006467;Alias=augustus_masked-LG07-processed-gene-182.19;Note=Similar to bsx: Brain-specific homeobox protein homolog (Danio rerio);Dbxref=Gene3D:G3DSA:1.10.10.60,InterPro:IPR001356,InterPro:IPR009057,InterPro:IPR017970,InterPro:IPR020479,PANTHER:PTHR24327,PANTHER:PTHR24327:SF22,PRINTS:PR00024,Pfam:PF00046,ProSitePatterns:PS00027,ProSiteProfiles:PS50071,SMART:SM00389,S…
LG07	maker	gene	18238204	18239173	.	-	.	ID=GAMO_00006469;Name=GAMO_00006469;Alias=maker-LG07-snap-gene-182.47;Note=Protein of unknown function;
LG07	maker	gene	18248523	18253874	.	-	.	ID=GAMO_00006471;Name=GAMO_00006471;Alias=maker-LG07-augustus-gene-182.42;Note=Similar to hsc71: Heat shock cognate 70 kDa protein (Oncorhynchus mykiss);Dbxref=Coils:Coil,Gene3D:G3DSA:1.20.1270.10,Gene3D:G3DSA:2.60.34.10,Gene3D:G3DSA:3.30.30.30,Gene3D:G3DSA:3.30.420.40,Gene3D:G3DSA:3.90.640.10,InterPro:IPR013126,InterPro:IPR018181,InterPro:IPR029047,InterPro:IPR029048,PANTHER:PTHR19375,PANTHER:PT…
LG07	maker	gene	18260807	18267398	.	+	.	ID=GAMO_00006473;Name=GAMO_00006473;Alias=maker-LG07-augustus-gene-183.23;Note=Similar to hsc71: Heat shock cognate 70 kDa protein (Oncorhynchus mykiss);Dbxref=Coils:Coil,Gene3D:G3DSA:1.20.1270.10,Gene3D:G3DSA:2.60.34.10,Gene3D:G3DSA:3.30.420.40,Gene3D:G3DSA:3.90.640.10,InterPro:IPR013126,InterPro:IPR018181,InterPro:IPR029047,InterPro:IPR029048,PANTHER:PTHR19375,PANTHER:PTHR19375:SF156,PRINTS:PR0…
LG07	maker	gene	18274676	18280071	.	+	.	ID=GAMO_00006474;Name=GAMO_00006474;Alias=maker-LG07-augustus-gene-183.24;Note=Similar to ZPLD1: Zona pellucida-like domain-containing protein 1 (Homo sapiens);Dbxref=InterPro:IPR001507,PANTHER:PTHR22962,PANTHER:PTHR22962:SF124,Pfam:PF00100,ProSiteProfiles:PS51034,SMART:SM00241;
LG07	maker	gene	18280202	18294723	.	-	.	ID=GAMO_00006476;Name=GAMO_00006476;Alias=genemark-LG07-processed-gene-183.8;Note=Protein of unknown function;
LG07	maker	gene	18295556	18306805	.	-	.	ID=GAMO_00006478;Name=GAMO_00006478;Alias=maker-LG07-snap-gene-183.30;Note=Similar to VPS11: Vacuolar protein sorting-associated protein 11 homolog (Homo sapiens);Dbxref=Coils:Coil,Gene3D:G3DSA:2.130.10.10,Gene3D:G3DSA:3.30.40.10,InterPro:IPR000547,InterPro:IPR001841,InterPro:IPR013083,InterPro:IPR015943,InterPro:IPR016528,InterPro:IPR017986,InterPro:IPR024763,PANTHER:PTHR23323,PANTHER:PTHR23323:…
LG07	maker	gene	18314229	18327000	.	-	.	ID=GAMO_00006482;Name=GAMO_00006482;Alias=snap_masked-LG07-processed-gene-184.49;Note=Similar to BBX: HMG box transcription factor BBX (Homo sapiens);Dbxref=Coils:Coil,Gene3D:G3DSA:1.10.30.10,InterPro:IPR009071,InterPro:IPR019102,PANTHER:PTHR13059,PANTHER:PTHR13059:SF10,Pfam:PF00505,Pfam:PF09667,ProSiteProfiles:PS50118,SMART:SM00398,SUPERFAMILY:SSF47095;
LG07	maker	gene	18337062	18369496	.	-	.	ID=GAMO_00006484;Name=GAMO_00006484;Alias=snap_masked-LG07-processed-gene-184.51;Note=Similar to dlg2: Disks large homolog 2 (Danio rerio);Dbxref=Coils:Coil,Gene3D:G3DSA:2.30.30.40,Gene3D:G3DSA:2.30.42.10,Gene3D:G3DSA:3.30.63.10,Gene3D:G3DSA:3.40.50.300,InterPro:IPR001452,InterPro:IPR001478,InterPro:IPR008144,InterPro:IPR008145,InterPro:IPR016313,InterPro:IPR019583,InterPro:IPR027417,PANTHER:PTHR…
LG07	maker	gene	18465947	18482041	.	-	.	ID=GAMO_00006497;Name=GAMO_00006497;Alias=maker-LG07-snap-gene-185.52;Note=Similar to Sytl2: Synaptotagmin-like protein 2 (Mus musculus);Dbxref=Coils:Coil,Gene3D:G3DSA:2.60.40.150,Gene3D:G3DSA:3.30.40.10,InterPro:IPR000008,InterPro:IPR010911,InterPro:IPR013083,InterPro:IPR027006,PANTHER:PTHR10024,PANTHER:PTHR10024:SF10,Pfam:PF00168,ProSiteProfiles:PS50004,ProSiteProfiles:PS50916,SMART:SM00239,SUP…
LG07	maker	gene	18484350	18487588	.	+	.	ID=GAMO_00006500;Name=GAMO_00006500;Alias=maker-LG07-snap-gene-185.49;Note=Protein of unknown function;Dbxref=Coils:Coil;
LG07	maker	gene	18487143	18521630	.	-	.	ID=GAMO_00006501;Name=GAMO_00006501;Alias=genemark-LG07-processed-gene-185.26;Note=Protein of unknown function;
LG07	maker	gene	18521738	18534555	.	+	.	ID=GAMO_00006502;Name=GAMO_00006502;Alias=augustus_masked-LG07-processed-gene-185.3;Note=Similar to zpld1: Zona pellucida-like domain-containing protein 1 (Xenopus laevis);Dbxref=InterPro:IPR001507,PANTHER:PTHR22962,PANTHER:PTHR22962:SF1,Pfam:PF00100,ProSiteProfiles:PS51034,SMART:SM00241;
LG07	maker	gene	18537440	18538830	.	+	.	ID=GAMO_00006503;Name=GAMO_00006503;Alias=snap_masked-LG07-processed-gene-185.41;Note=Similar to zpld1: Zona pellucida-like domain-containing protein 1 (Xenopus laevis);Dbxref=InterPro:IPR001507,PANTHER:PTHR22962,PANTHER:PTHR22962:SF124,Pfam:PF00100,ProSiteProfiles:PS51034;
LG07	maker	gene	18596823	18625762	.	+	.	ID=GAMO_00006508;Name=GAMO_00006508;Alias=maker-LG07-augustus-gene-186.48;Note=Similar to alcam: CD166 antigen homolog (Carassius auratus);Dbxref=Gene3D:G3DSA:2.60.40.10,InterPro:IPR003598,InterPro:IPR003599,InterPro:IPR007110,InterPro:IPR013162,InterPro:IPR013783,PANTHER:PTHR11973,PANTHER:PTHR11973:SF2,Pfam:PF08205,Pfam:PF13895,ProSiteProfiles:PS50835,SMART:SM00408,SMART:SM00409,SUPERFAMILY:SSF4…
LG07	maker	gene	18630060	18630843	.	-	.	ID=GAMO_00006515;Name=GAMO_00006515;Alias=maker-LG07-snap-gene-186.55;Note=Similar to CBLB: E3 ubiquitin-protein ligase CBL-B (Homo sapiens);Dbxref=InterPro:IPR000449,InterPro:IPR009060,InterPro:IPR015940,InterPro:IPR024162,PANTHER:PTHR23007,PANTHER:PTHR23007:SF3,Pfam:PF00627,ProSiteProfiles:PS50030,SMART:SM00165,SUPERFAMILY:SSF46934;Ontology_term=GO:0004842,GO:0005515,GO:0023051;
LG07	maker	gene	18638423	18642858	.	+	.	ID=GAMO_00006518;Name=GAMO_00006518;Alias=snap_masked-LG07-processed-gene-186.34;Note=Protein of unknown function;Dbxref=Coils:Coil;
LG07	maker	gene	18669316	18671744	.	-	.	ID=GAMO_00006525;Name=GAMO_00006525;Alias=maker-LG07-augustus-gene-186.51;Note=Similar to cblb: E3 ubiquitin-protein ligase CBL-B (Xenopus tropicalis);Dbxref=Gene3D:G3DSA:1.20.930.20,InterPro:IPR003153,InterPro:IPR024159,InterPro:IPR024162,PANTHER:PTHR23007,PANTHER:PTHR23007:SF3,Pfam:PF02262,ProSiteProfiles:PS51506,SUPERFAMILY:SSF47668;Ontology_term=GO:0001784,GO:0004842,GO:0004871,GO:0005634,GO:…
LG07	maker	gene	18690123	18695567	.	-	.	ID=GAMO_00006527;Name=GAMO_00006527;Alias=maker-LG07-augustus-gene-187.49;Note=Similar to CIPC: CLOCK-interacting pacemaker (Homo sapiens);Dbxref=Coils:Coil;
LG07	maker	gene	18697351	18706407	.	-	.	ID=GAMO_00006529;Name=GAMO_00006529;Alias=maker-LG07-snap-gene-187.58;Note=Similar to AKT2: RAC-beta serine/threonine-protein kinase (Homo sapiens);Dbxref=Gene3D:G3DSA:2.30.29.30,InterPro:IPR000961,InterPro:IPR001849,InterPro:IPR011993,InterPro:IPR017892,PANTHER:PTHR24352,PANTHER:PTHR24352:SF28,Pfam:PF00169,Pfam:PF00433,ProSiteProfiles:PS50003,ProSiteProfiles:PS51285,SMART:SM00133,SMART:SM00233,S…
LG07	maker	gene	18709555	18714130	.	-	.	ID=GAMO_00006531;Name=GAMO_00006531;Alias=genemark-LG07-processed-gene-187.22;Note=Similar to VASP: Vasodilator-stimulated phosphoprotein (Homo sapiens);Dbxref=Gene3D:G3DSA:2.30.29.30,InterPro:IPR000697,InterPro:IPR011993,PANTHER:PTHR11202,PANTHER:PTHR11202:SF12,Pfam:PF00568,SUPERFAMILY:SSF50729;
LG07	maker	gene	18720348	18724754	.	-	.	ID=GAMO_00006533;Name=GAMO_00006533;Alias=maker-LG07-augustus-gene-187.52;Note=Protein of unknown function;Dbxref=Pfam:PF15317;
LG07	maker	gene	18724590	18745095	.	+	.	ID=GAMO_00006534;Name=GAMO_00006534;Alias=maker-LG07-snap-gene-187.55;Note=Similar to Dmpk: Myotonin-protein kinase (Mus musculus);Dbxref=Coils:Coil,Gene3D:G3DSA:1.10.510.10,Gene3D:G3DSA:3.30.200.20,InterPro:IPR000719,InterPro:IPR002290,InterPro:IPR008271,InterPro:IPR011009,InterPro:IPR017441,PANTHER:PTHR22988,Pfam:PF00069,ProSitePatterns:PS00107,ProSitePatterns:PS00108,ProSiteProfiles:PS50011,SM…
LG07	maker	gene	18745687	18747657	.	-	.	ID=GAMO_00006536;Name=GAMO_00006536;Alias=maker-LG07-augustus-gene-187.53;Note=Similar to OVOL1: Putative transcription factor Ovo-like 1 (Homo sapiens);Dbxref=Gene3D:G3DSA:3.30.160.60,InterPro:IPR007087,InterPro:IPR013087,InterPro:IPR015880,InterPro:IPR027755,InterPro:IPR027775,PANTHER:PTHR10032,PANTHER:PTHR10032:SF193,Pfam:PF00096,ProSitePatterns:PS00028,ProSiteProfiles:PS50157,SMART:SM00355,SU…
LG07	maker	gene	18752416	18754549	.	-	.	ID=GAMO_00006539;Name=GAMO_00006539;Alias=maker-LG07-augustus-gene-187.54;Note=Similar to tmem136: Transmembrane protein 136 (Danio rerio);Dbxref=InterPro:IPR006634,PANTHER:PTHR31898,Pfam:PF03798,ProSiteProfiles:PS50922,SMART:SM00724;Ontology_term=GO:0016021;
LG07	maker	gene	18755518	18764331	.	+	.	ID=GAMO_00006540;Name=GAMO_00006540;Alias=maker-LG07-snap-gene-187.56;Note=Similar to Wbscr16: Williams-Beuren syndrome chromosomal region 16 protein homolog (Mus musculus);Dbxref=Gene3D:G3DSA:2.130.10.30,InterPro:IPR000408,InterPro:IPR009091,PANTHER:PTHR22870,PANTHER:PTHR22870:SF11,PRINTS:PR00633,Pfam:PF00415,Pfam:PF13540,ProSitePatterns:PS00626,ProSiteProfiles:PS50012,SUPERFAMILY:SSF50985;
LG07	maker	gene	18764167	18767908	.	-	.	ID=GAMO_00006541;Name=GAMO_00006541;Alias=maker-LG07-augustus-gene-188.34;Note=Similar to GATSL2: GATS-like protein 2 (Homo sapiens);Dbxref=Gene3D:G3DSA:3.30.2130.10,InterPro:IPR027795,PANTHER:PTHR31131,PANTHER:PTHR31131:SF2,Pfam:PF13840,SUPERFAMILY:SSF55021;
LG07	maker	gene	18769271	18781614	.	-	.	ID=GAMO_00006542;Name=GAMO_00006542;Alias=maker-LG07-augustus-gene-188.35;Note=Similar to gatsl2: GATS-like protein 2 (Xenopus laevis);Dbxref=Gene3D:G3DSA:3.30.2130.10,InterPro:IPR026249,InterPro:IPR027795,PANTHER:PTHR31131,PANTHER:PTHR31131:SF2,PRINTS:PR02078,Pfam:PF13840,SUPERFAMILY:SSF55021;
LG07	maker	gene	18788333	18821379	.	-	.	ID=GAMO_00006544;Name=GAMO_00006544;Alias=maker-LG07-snap-gene-188.39;Note=Similar to Doc2b: Double C2-like domain-containing protein beta (Rattus norvegicus);Dbxref=Gene3D:G3DSA:2.60.40.150,InterPro:IPR000008,PANTHER:PTHR10024,PANTHER:PTHR10024:SF173,PRINTS:PR00360,Pfam:PF00168,ProSiteProfiles:PS50004,SMART:SM00239,SUPERFAMILY:SSF49562;Ontology_term=GO:0005515;
LG07	maker	gene	18847668	18848101	.	-	.	ID=GAMO_00006548;Name=GAMO_00006548;Alias=augustus_masked-LG07-processed-gene-188.21;Note=Similar to Doc2b: Double C2-like domain-containing protein beta (Rattus norvegicus);Dbxref=PANTHER:PTHR10024,PANTHER:PTHR10024:SF205;
LG07	maker	gene	18852943	18868314	.	-	.	ID=GAMO_00006549;Name=GAMO_00006549;Alias=maker-LG07-augustus-gene-188.37;Note=Similar to tmem248: Transmembrane protein 248 (Danio rerio);Dbxref=PANTHER:PTHR16002,PANTHER:PTHR16002:SF3,Pfam:PF14940;
LG07	maker	gene	18869079	18888778	.	+	.	ID=GAMO_00006550;Name=GAMO_00006550;Alias=snap_masked-LG07-processed-gene-189.23;Note=Similar to LIG3: DNA ligase 3 (Homo sapiens);Dbxref=Gene3D:G3DSA:1.10.3260.10,Gene3D:G3DSA:2.40.50.140,Gene3D:G3DSA:3.30.1490.70,Gene3D:G3DSA:3.30.1740.10,Gene3D:G3DSA:3.30.470.30,Gene3D:G3DSA:3.40.50.10190,InterPro:IPR000977,InterPro:IPR001357,InterPro:IPR001510,InterPro:IPR012308,InterPro:IPR012309,InterPro:IP…
LG07	maker	gene	18884515	18895292	.	-	.	ID=GAMO_00006553;Name=GAMO_00006553;Alias=snap_masked-LG07-processed-gene-189.25;Note=Similar to Rad51d: DNA repair protein RAD51 homolog 4 (Mus musculus);Dbxref=Coils:Coil,Gene3D:G3DSA:3.40.50.300,InterPro:IPR013632,InterPro:IPR020588,InterPro:IPR027417,PANTHER:PTHR22942,PANTHER:PTHR22942:SF8,Pfam:PF08423,ProSiteProfiles:PS50162,SUPERFAMILY:SSF52540;Ontology_term=GO:0003677,GO:0005524,GO:0006259…
LG07	maker	gene	19055276	19056746	.	+	.	ID=GAMO_00006560;Name=GAMO_00006560;Alias=snap_masked-LG07-processed-gene-190.25;Note=Similar to tmem132e: Transmembrane protein 132E (Danio rerio);Dbxref=InterPro:IPR026307,PANTHER:PTHR13388,PANTHER:PTHR13388:SF7;
LG07	maker	gene	19070209	19070697	.	+	.	ID=GAMO_00006561;Name=GAMO_00006561;Alias=augustus_masked-LG07-processed-gene-190.22;Note=Similar to KIAA1586: Uncharacterized protein KIAA1586 (Homo sapiens);Dbxref=InterPro:IPR008906,InterPro:IPR012337,Pfam:PF05699,SUPERFAMILY:SSF53098;Ontology_term=GO:0003676,GO:0046983;
LG07	maker	gene	19098276	19162738	.	+	.	ID=GAMO_00006564;Name=GAMO_00006564;Alias=maker-LG07-snap-gene-191.38;Note=Similar to tmem132e: Transmembrane protein 132E (Danio rerio);Dbxref=InterPro:IPR026307,PANTHER:PTHR13388,PANTHER:PTHR13388:SF7;
LG07	maker	gene	19168739	19187486	.	+	.	ID=GAMO_00006567;Name=GAMO_00006567;Alias=maker-LG07-snap-gene-192.51;Note=Similar to DTX2: Probable E3 ubiquitin-protein ligase DTX2 (Homo sapiens);Dbxref=Gene3D:G3DSA:3.30.40.10,InterPro:IPR001841,InterPro:IPR004170,InterPro:IPR013083,InterPro:IPR018123,InterPro:IPR018957,PANTHER:PTHR12622,PANTHER:PTHR12622:SF21,Pfam:PF00097,Pfam:PF02825,ProSiteProfiles:PS50089,ProSiteProfiles:PS50918,SMART:SM0…
LG07	maker	gene	19190464	19216409	.	-	.	ID=GAMO_00006568;Name=GAMO_00006568;Alias=snap_masked-LG07-processed-gene-192.35;Note=Similar to GTF2IRD1: General transcription factor II-I repeat domain-containing protein 1 (Homo sapiens);Dbxref=Gene3D:G3DSA:3.90.1460.10,InterPro:IPR004212,PANTHER:PTHR11697,PANTHER:PTHR11697:SF84,Pfam:PF02946,ProSiteProfiles:PS51139,SUPERFAMILY:SSF117773;
LG07	maker	gene	19218215	19245019	.	-	.	ID=GAMO_00006570;Name=GAMO_00006570;Alias=maker-LG07-snap-gene-192.53;Note=Similar to CLIP2: CAP-Gly domain-containing linker protein 2 (Homo sapiens);Dbxref=Coils:Coil,Gene3D:G3DSA:2.30.30.190,InterPro:IPR000938,InterPro:IPR028394,PANTHER:PTHR18916,PANTHER:PTHR18916:SF10,Pfam:PF01302,ProSitePatterns:PS00845,ProSiteProfiles:PS50245,SMART:SM01052,SUPERFAMILY:SSF74924;
LG07	maker	gene	19384355	19426181	.	+	.	ID=GAMO_00006581;Name=GAMO_00006581;Alias=maker-LG07-snap-gene-194.33;Note=Protein of unknown function;Dbxref=PANTHER:PTHR23304;
LG07	maker	gene	19388917	19418630	.	-	.	ID=GAMO_00006582;Name=GAMO_00006582;Alias=maker-LG07-snap-gene-194.36;Note=Protein of unknown function;
LG07	maker	gene	19483985	19501841	.	+	.	ID=GAMO_00006588;Name=GAMO_00006588;Alias=maker-LG07-snap-gene-195.35;Note=Similar to KIRREL3: Kin of IRRE-like protein 3 (Homo sapiens);Dbxref=Gene3D:G3DSA:2.60.40.10,InterPro:IPR003598,InterPro:IPR003599,InterPro:IPR007110,InterPro:IPR013098,InterPro:IPR013783,PANTHER:PTHR11640,PANTHER:PTHR11640:SF49,Pfam:PF07679,ProSiteProfiles:PS50835,SMART:SM00408,SMART:SM00409,SUPERFAMILY:SSF48726;Ontology_…
LG07	maker	gene	19499551	19503356	.	-	.	ID=GAMO_00006589;Name=GAMO_00006589;Alias=snap_masked-LG07-processed-gene-195.28;Note=Protein of unknown function;
LG07	maker	gene	19512542	19516095	.	+	.	ID=GAMO_00006590;Name=GAMO_00006590;Alias=maker-LG07-augustus-gene-195.34;Note=Similar to REXO2: Oligoribonuclease%2C mitochondrial (Bos taurus);Dbxref=Gene3D:G3DSA:3.30.420.10,Hamap:MF_00045,InterPro:IPR006055,InterPro:IPR012337,InterPro:IPR013520,InterPro:IPR022894,PANTHER:PTHR11046,Pfam:PF00929,SMART:SM00479,SUPERFAMILY:SSF53098;Ontology_term=GO:0003676,GO:0004527,GO:0016788;
LG07	maker	gene	19609841	19628181	.	+	.	ID=GAMO_00006600;Name=GAMO_00006600;Alias=maker-LG07-snap-gene-196.53;Note=Similar to GRAMD1B: GRAM domain-containing protein 1B (Homo sapiens);Dbxref=InterPro:IPR004182,PANTHER:PTHR23319,PANTHER:PTHR23319:SF3,Pfam:PF02893,SMART:SM00568;
LG07	maker	gene	19634547	19652007	.	+	.	ID=GAMO_00006603;Name=GAMO_00006603;Alias=maker-LG07-snap-gene-196.54;Note=Similar to dact1-b: Dapper 1-B (Xenopus laevis);Dbxref=InterPro:IPR024843,InterPro:IPR024844,PANTHER:PTHR15919,PANTHER:PTHR15919:SF1,Pfam:PF15268;
LG07	maker	gene	19672864	19682619	.	+	.	ID=GAMO_00006605;Name=GAMO_00006605;Alias=maker-LG07-augustus-gene-197.50;Note=Similar to Arhgef12: Rho guanine nucleotide exchange factor 12 (Mus musculus);Dbxref=Coils:Coil,Gene3D:G3DSA:2.30.42.10,InterPro:IPR001478,InterPro:IPR015212,InterPro:IPR015721,InterPro:IPR016137,PANTHER:PTHR22825,PANTHER:PTHR22825:SF8,Pfam:PF00595,Pfam:PF09128,ProSiteProfiles:PS50106,SMART:SM00228,SUPERFAMILY:SSF48097…
LG07	maker	gene	19683925	19707006	.	+	.	ID=GAMO_00006608;Name=GAMO_00006608;Alias=maker-LG07-snap-gene-197.56;Note=Similar to emsy: Protein EMSY (Danio rerio);Dbxref=Gene3D:G3DSA:1.20.900.10,Gene3D:G3DSA:2.30.29.30,InterPro:IPR000219,InterPro:IPR001849,InterPro:IPR005491,InterPro:IPR011993,PANTHER:PTHR16500,PANTHER:PTHR16500:SF2,Pfam:PF00621,Pfam:PF03735,ProSiteProfiles:PS50003,ProSiteProfiles:PS50010,ProSiteProfiles:PS51138,SMART:SM00…
LG07	maker	gene	19716059	19718901	.	-	.	ID=GAMO_00006612;Name=GAMO_00006612;Alias=augustus_masked-LG07-processed-gene-197.2;Note=Similar to LRRC32: Leucine-rich repeat-containing protein 32 (Pongo abelii);Dbxref=Gene3D:G3DSA:3.80.10.10,InterPro:IPR001611,InterPro:IPR003591,PANTHER:PTHR24365,PANTHER:PTHR24365:SF246,PRINTS:PR00019,Pfam:PF13855,ProSiteProfiles:PS51450,SMART:SM00369,SUPERFAMILY:SSF52058;Ontology_term=GO:0005515;
LG07	maker	gene	19721426	19721820	.	+	.	ID=GAMO_00006614;Name=GAMO_00006614;Alias=snap_masked-LG07-processed-gene-197.38;Note=Protein of unknown function;
LG07	maker	gene	19726653	19730004	.	+	.	ID=GAMO_00006615;Name=GAMO_00006615;Alias=maker-LG07-augustus-gene-197.52;Note=Similar to AQP11: Aquaporin-11 (Homo sapiens);Dbxref=Gene3D:G3DSA:1.20.1080.10,InterPro:IPR000425,InterPro:IPR023266,InterPro:IPR023271,PANTHER:PTHR21191,PANTHER:PTHR21191:SF7,PRINTS:PR02024,Pfam:PF00230,SUPERFAMILY:SSF81338;Ontology_term=GO:0005215,GO:0006810,GO:0016020;
LG07	maker	gene	19735447	19748921	.	-	.	ID=GAMO_00006616;Name=GAMO_00006616;Alias=maker-LG07-snap-gene-197.61;Note=Similar to RSF1: Remodeling and spacing factor 1 (Homo sapiens);Dbxref=Coils:Coil,Gene3D:G3DSA:3.30.40.10,InterPro:IPR001965,InterPro:IPR011011,InterPro:IPR013083,InterPro:IPR018501,InterPro:IPR019786,InterPro:IPR019787,InterPro:IPR028935,InterPro:IPR028938,InterPro:IPR028942,PANTHER:PTHR10615,PANTHER:PTHR10615:SF2,Pfam:PF…
LG07	maker	gene	19750145	19774597	.	-	.	ID=GAMO_00006618;Name=GAMO_00006618;Alias=maker-LG07-snap-gene-198.43;Note=Similar to FCHSD2: F-BAR and double SH3 domains protein 2 (Homo sapiens);Dbxref=Coils:Coil,Gene3D:G3DSA:2.30.30.40,InterPro:IPR001060,InterPro:IPR001452,PANTHER:PTHR15735,PANTHER:PTHR15735:SF9,Pfam:PF00018,Pfam:PF00611,Pfam:PF14604,ProSiteProfiles:PS50002,ProSiteProfiles:PS50133,SMART:SM00055,SMART:SM00326,SUPERFAMILY:SSF1…
LG07	maker	gene	19752865	19753606	.	+	.	ID=GAMO_00006619;Name=GAMO_00006619;Alias=snap_masked-LG07-processed-gene-197.41;Note=Protein of unknown function;
LG07	maker	gene	19774804	19789642	.	-	.	ID=GAMO_00006622;Name=GAMO_00006622;Alias=augustus_masked-LG07-processed-gene-198.2;Note=Similar to Fam168a: Protein FAM168A (Mus musculus);Dbxref=InterPro:IPR029247,PANTHER:PTHR31844,PANTHER:PTHR31844:SF1,Pfam:PF14944;
LG07	maker	gene	19789614	19796272	.	+	.	ID=GAMO_00006624;Name=GAMO_00006624;Alias=maker-LG07-snap-gene-198.41;Note=Similar to Sc5d: Lathosterol oxidase (Mus musculus);Dbxref=InterPro:IPR006694,PANTHER:PTHR11863,PANTHER:PTHR11863:SF33,Pfam:PF04116;Ontology_term=GO:0005506,GO:0006633,GO:0016491,GO:0055114;
LG07	maker	gene	19800256	19807629	.	+	.	ID=GAMO_00006625;Name=GAMO_00006625;Alias=maker-LG07-augustus-gene-198.38;Note=Similar to PLEKHB1: Pleckstrin homology domain-containing family B member 1 (Homo sapiens);Dbxref=PANTHER:PTHR14309,PANTHER:PTHR14309:SF7,SUPERFAMILY:SSF50729;
LG07	maker	gene	20056330	20120883	.	+	.	ID=GAMO_00006638;Name=GAMO_00006638;Alias=maker-LG07-snap-gene-201.53;Note=Similar to CADM1: Cell adhesion molecule 1 (Homo sapiens);Dbxref=Gene3D:G3DSA:2.60.40.10,InterPro:IPR003598,InterPro:IPR003599,InterPro:IPR007110,InterPro:IPR013106,InterPro:IPR013162,InterPro:IPR013783,PANTHER:PTHR23277,PANTHER:PTHR23277:SF53,Pfam:PF07686,Pfam:PF08205,Pfam:PF13895,ProSiteProfiles:PS50835,SMART:SM00408,SMA…
LG07	maker	gene	20276478	20314623	.	+	.	ID=GAMO_00006649;Name=GAMO_00006649;Alias=maker-LG07-snap-gene-203.47;Note=Similar to NCAM1: Neural cell adhesion molecule 1 (Gallus gallus);Dbxref=Gene3D:G3DSA:2.60.40.10,InterPro:IPR003598,InterPro:IPR003599,InterPro:IPR003961,InterPro:IPR007110,InterPro:IPR009138,InterPro:IPR013098,InterPro:IPR013783,PANTHER:PTHR10489,PANTHER:PTHR10489:SF34,PRINTS:PR01838,Pfam:PF00041,Pfam:PF07679,Pfam:PF13895…
LG07	maker	gene	20319103	20330897	.	+	.	ID=GAMO_00006651;Name=GAMO_00006651;Alias=maker-LG07-augustus-gene-203.45;Note=Similar to NCAM1: Neural cell adhesion molecule 1 (Gallus gallus);
LG07	maker	gene	20351345	20357444	.	+	.	ID=GAMO_00006654;Name=GAMO_00006654;Alias=augustus_masked-LG07-processed-gene-203.3;Note=Similar to zbtb16a: Zinc finger and BTB domain-containing protein 16-A (Danio rerio);Dbxref=Gene3D:G3DSA:3.30.710.10,InterPro:IPR000210,InterPro:IPR011333,InterPro:IPR013069,PANTHER:PTHR11389,PANTHER:PTHR11389:SF425,Pfam:PF00651,ProSiteProfiles:PS50097,SMART:SM00225,SUPERFAMILY:SSF54695;Ontology_term=GO:00055…
LG07	maker	gene	20443972	20454765	.	+	.	ID=GAMO_00006662;Name=GAMO_00006662;Alias=maker-LG07-snap-gene-204.54;Note=Similar to zbtb16a: Zinc finger and BTB domain-containing protein 16-A (Danio rerio);Dbxref=Gene3D:G3DSA:3.30.160.60,InterPro:IPR007087,InterPro:IPR013087,InterPro:IPR015880,PANTHER:PTHR11389,PANTHER:PTHR11389:SF425,Pfam:PF13465,Pfam:PF13912,ProSitePatterns:PS00028,ProSiteProfiles:PS50157,SMART:SM00355,SUPERFAMILY:SSF57667…
LG07	maker	gene	20467106	20472430	.	-	.	ID=GAMO_00006664;Name=GAMO_00006664;Alias=maker-LG07-snap-gene-205.56;Note=Similar to HTR3A: 5-hydroxytryptamine receptor 3A (Homo sapiens);Dbxref=Gene3D:G3DSA:1.20.120.370,Gene3D:G3DSA:2.70.170.10,InterPro:IPR006029,InterPro:IPR006201,InterPro:IPR006202,InterPro:IPR008132,InterPro:IPR008133,InterPro:IPR018000,InterPro:IPR027361,PANTHER:PTHR18945,PANTHER:PTHR18945:SF52,PRINTS:PR00252,PRINTS:PR017…
LG07	maker	gene	20484339	20503828	.	+	.	ID=GAMO_00006666;Name=GAMO_00006666;Alias=maker-LG07-augustus-gene-205.44;Note=Similar to Usp25: Ubiquitin carboxyl-terminal hydrolase 25 (Mus musculus);Dbxref=Coils:Coil,InterPro:IPR001394,InterPro:IPR009060,InterPro:IPR018200,InterPro:IPR028889,PANTHER:PTHR24006,PANTHER:PTHR24006:SF110,Pfam:PF00443,ProSitePatterns:PS00972,ProSitePatterns:PS00973,ProSiteProfiles:PS50235,SUPERFAMILY:SSF46934,SUPE…
LG07	maker	gene	20508464	20526255	.	-	.	ID=GAMO_00006672;Name=GAMO_00006672;Alias=augustus_masked-LG07-processed-gene-205.4;Note=Similar to Rabep1: Rab GTPase-binding effector protein 1 (Mus musculus);Dbxref=Coils:Coil,Gene3D:G3DSA:1.20.5.730,InterPro:IPR003914,InterPro:IPR015390,InterPro:IPR018514,PANTHER:PTHR31179,PANTHER:PTHR31179:SF5,PRINTS:PR01432,Pfam:PF03528,Pfam:PF09311,SUPERFAMILY:SSF103652;Ontology_term=GO:0005096,GO:0008083;
LG07	maker	gene	20512968	20515669	.	+	.	ID=GAMO_00006674;Name=GAMO_00006674;Alias=snap_masked-LG07-processed-gene-205.31;Note=Protein of unknown function;
LG07	maker	gene	20528313	20531358	.	+	.	ID=GAMO_00006676;Name=GAMO_00006676;Alias=maker-LG07-snap-gene-205.54;Note=Protein of unknown function;
LG07	maker	gene	20536167	20543600	.	+	.	ID=GAMO_00006678;Name=GAMO_00006678;Alias=maker-LG07-snap-gene-205.55;Note=Similar to Vps37d: Vacuolar protein sorting-associated protein 37D (Mus musculus);Dbxref=Coils:Coil,InterPro:IPR009851,PANTHER:PTHR13678,Pfam:PF07200;
LG07	maker	gene	20548813	20549967	.	-	.	ID=GAMO_00006680;Name=GAMO_00006680;Alias=augustus_masked-LG07-processed-gene-205.5;Note=Similar to KCNJ1: ATP-sensitive inward rectifier potassium channel 1 (Homo sapiens);Dbxref=Gene3D:G3DSA:1.10.287.70,Gene3D:G3DSA:2.60.40.1400,InterPro:IPR003268,InterPro:IPR013518,InterPro:IPR014756,InterPro:IPR016449,PANTHER:PTHR11767,PANTHER:PTHR11767:SF49,PIRSF:PIRSF005465,PRINTS:PR01320,PRINTS:PR01321,Pfa…
LG07	maker	gene	20552215	20560763	.	-	.	ID=GAMO_00006681;Name=GAMO_00006681;Alias=snap_masked-LG07-processed-gene-205.40;Note=Similar to foxred1: FAD-dependent oxidoreductase domain-containing protein 1 (Xenopus laevis);Dbxref=Gene3D:G3DSA:3.50.50.60,InterPro:IPR006076,PANTHER:PTHR13847,PANTHER:PTHR13847:SF161,Pfam:PF01266,SUPERFAMILY:SSF51905;Ontology_term=GO:0016491,GO:0055114;
LG07	maker	gene	20561251	20573975	.	+	.	ID=GAMO_00006682;Name=GAMO_00006682;Alias=augustus_masked-LG07-processed-gene-206.1;Note=Similar to Tbcel: Tubulin-specific chaperone cofactor E-like protein (Mus musculus);Dbxref=Gene3D:G3DSA:3.10.20.90,Gene3D:G3DSA:3.80.10.10,InterPro:IPR029071,PANTHER:PTHR15140,PANTHER:PTHR15140:SF10,SUPERFAMILY:SSF52058,SUPERFAMILY:SSF54236;
LG07	maker	gene	20579742	20591832	.	+	.	ID=GAMO_00006685;Name=GAMO_00006685;Alias=snap_masked-LG07-processed-gene-206.33;Note=Similar to Tecta: Alpha-tectorin (Mus musculus);Dbxref=Gene3D:G3DSA:2.10.25.10,InterPro:IPR001507,InterPro:IPR001846,InterPro:IPR002919,InterPro:IPR006552,InterPro:IPR014853,InterPro:IPR025615,PANTHER:PTHR11339,Pfam:PF00094,Pfam:PF00100,Pfam:PF01826,Pfam:PF08742,Pfam:PF12714,ProSiteProfiles:PS51034,ProSiteProfil…
LG07	maker	gene	20597117	20604137	.	+	.	ID=GAMO_00006688;Name=GAMO_00006688;Alias=augustus_masked-LG07-processed-gene-206.3;Note=Similar to USP2: Ubiquitin carboxyl-terminal hydrolase 2 (Gallus gallus);Dbxref=Gene3D:G3DSA:2.20.210.10,InterPro:IPR001394,InterPro:IPR018200,InterPro:IPR028889,PANTHER:PTHR24006,Pfam:PF00443,ProSitePatterns:PS00973,ProSiteProfiles:PS50235,SUPERFAMILY:SSF54001;Ontology_term=GO:0006511,GO:0036459;
LG07	maker	gene	20609912	20613477	.	-	.	ID=GAMO_00006689;Name=GAMO_00006689;Alias=maker-LG07-augustus-gene-206.58;Note=Protein of unknown function;
LG07	maker	gene	20616554	20638072	.	+	.	ID=GAMO_00006690;Name=GAMO_00006690;Alias=maker-LG07-snap-gene-206.63;Note=Similar to Fam57b: Protein FAM57B (Mus musculus);Dbxref=InterPro:IPR006634,PANTHER:PTHR13439,PANTHER:PTHR13439:SF3,Pfam:PF03798,ProSiteProfiles:PS50922,SMART:SM00724;Ontology_term=GO:0016021;
LG07	maker	gene	20638533	20642708	.	-	.	ID=GAMO_00006691;Name=GAMO_00006691;Alias=snap_masked-LG07-processed-gene-206.47;Note=Protein of unknown function;
LG07	maker	gene	20639993	20650328	.	+	.	ID=GAMO_00006692;Name=GAMO_00006692;Alias=maker-LG07-augustus-gene-206.55;Note=Similar to SMTNL2: Smoothelin-like protein 2 (Bos taurus);Dbxref=Coils:Coil,Gene3D:G3DSA:1.10.418.10,InterPro:IPR001715,PANTHER:PTHR11915,PANTHER:PTHR11915:SF208,Pfam:PF00307,ProSiteProfiles:PS50021,SMART:SM00033,SUPERFAMILY:SSF47576;Ontology_term=GO:0005515;
LG07	maker	gene	20651061	20657375	.	+	.	ID=GAMO_00006694;Name=GAMO_00006694;Alias=maker-LG07-augustus-gene-206.56;Note=Similar to crk: Adapter molecule crk (Xenopus laevis);Dbxref=Gene3D:G3DSA:2.30.30.40,Gene3D:G3DSA:3.30.505.10,InterPro:IPR000980,InterPro:IPR001452,InterPro:IPR011511,PANTHER:PTHR19969,PANTHER:PTHR19969:SF8,PRINTS:PR00401,PRINTS:PR00452,Pfam:PF00017,Pfam:PF00018,Pfam:PF07653,ProSiteProfiles:PS50001,ProSiteProfiles:PS50…
LG07	maker	gene	20658559	20667484	.	+	.	ID=GAMO_00006695;Name=GAMO_00006695;Alias=maker-LG07-augustus-gene-206.57;Note=Similar to YWHAE: 14-3-3 protein epsilon (Ovis aries);Dbxref=Gene3D:G3DSA:1.20.190.20,InterPro:IPR000308,InterPro:IPR023409,InterPro:IPR023410,PANTHER:PTHR18860,PIRSF:PIRSF000868,PRINTS:PR00305,Pfam:PF00244,ProSitePatterns:PS00796,ProSitePatterns:PS00797,SMART:SM00101,SUPERFAMILY:SSF48445;Ontology_term=GO:0019904;
LG07	maker	gene	20702019	20793230	.	+	.	ID=GAMO_00006698;Name=GAMO_00006698;Alias=maker-LG07-snap-gene-208.74;Note=Similar to Gria4: Glutamate receptor 4 (Rattus norvegicus);Dbxref=Gene3D:G3DSA:1.10.287.70,Gene3D:G3DSA:3.40.190.10,Gene3D:G3DSA:3.40.50.2300,InterPro:IPR001320,InterPro:IPR001508,InterPro:IPR001638,InterPro:IPR001828,InterPro:IPR028082,PANTHER:PTHR18966,PANTHER:PTHR18966:SF100,PRINTS:PR00177,Pfam:PF00060,Pfam:PF00497,Pfam…
LG07	maker	gene	20798732	20801226	.	+	.	ID=GAMO_00006707;Name=GAMO_00006707;Alias=maker-LG07-augustus-gene-208.69;Note=Protein of unknown function;
LG07	maker	gene	20812189	20823005	.	-	.	ID=GAMO_00006710;Name=GAMO_00006710;Alias=genemark-LG07-processed-gene-208.31;Note=Similar to ELMOD1: ELMO domain-containing protein 1 (Bos taurus);Dbxref=Coils:Coil,InterPro:IPR006816,PANTHER:PTHR12771,PANTHER:PTHR12771:SF18,Pfam:PF04727,ProSiteProfiles:PS51335;Ontology_term=GO:0005856,GO:0006909;
LG07	maker	gene	20823202	20828580	.	-	.	ID=GAMO_00006712;Name=GAMO_00006712;Alias=snap_masked-LG07-processed-gene-208.55;Note=Similar to SLC35F2: Solute carrier family 35 member F2 (Homo sapiens);Dbxref=InterPro:IPR009262,PANTHER:PTHR14233,PANTHER:PTHR14233:SF12,Pfam:PF06027,SUPERFAMILY:SSF103481;Ontology_term=GO:0006810,GO:0016021;
LG07	maker	gene	20829272	20842499	.	+	.	ID=GAMO_00006713;Name=GAMO_00006713;Alias=snap_masked-LG07-processed-gene-209.32;Note=Similar to CUL5: Cullin-5 (Homo sapiens);Dbxref=Gene3D:G3DSA:1.10.10.10,Gene3D:G3DSA:1.20.1310.10,Gene3D:G3DSA:4.10.1030.10,InterPro:IPR001373,InterPro:IPR011991,InterPro:IPR016157,InterPro:IPR016158,InterPro:IPR016159,InterPro:IPR019559,PANTHER:PTHR11932,PANTHER:PTHR11932:SF65,Pfam:PF00888,Pfam:PF10557,ProSiteP…
LG07	maker	gene	20863797	20873221	.	+	.	ID=GAMO_00006721;Name=GAMO_00006721;Alias=maker-LG07-augustus-gene-209.56;Note=Similar to Capn5: Calpain-5 (Mus musculus);Dbxref=Gene3D:G3DSA:2.60.120.380,Gene3D:G3DSA:3.90.70.10,InterPro:IPR001300,InterPro:IPR022682,InterPro:IPR022683,InterPro:IPR022684,PANTHER:PTHR10183,PANTHER:PTHR10183:SF138,PRINTS:PR00704,Pfam:PF00648,Pfam:PF01067,ProSiteProfiles:PS50203,SMART:SM00230,SMART:SM00720,SUPERFAMI…
LG07	maker	gene	20891801	20927340	.	+	.	ID=GAMO_00006729;Name=GAMO_00006729;Alias=maker-LG07-snap-gene-209.65;Note=Similar to Myo7b: Unconventional myosin-VIIb (Mus musculus);Dbxref=Gene3D:G3DSA:1.20.80.10,Gene3D:G3DSA:2.30.29.30,Gene3D:G3DSA:2.30.30.40,InterPro:IPR000048,InterPro:IPR000299,InterPro:IPR000857,InterPro:IPR001452,InterPro:IPR001609,InterPro:IPR011993,InterPro:IPR014352,InterPro:IPR018979,InterPro:IPR019748,InterPro:IPR01…
LG07	maker	gene	20929136	20931210	.	-	.	ID=GAMO_00006733;Name=GAMO_00006733;Alias=genemark-LG07-processed-gene-209.29;Note=Similar to GDPD5: Glycerophosphodiester phosphodiesterase domain-containing protein 5 (Gallus gallus);Dbxref=Gene3D:G3DSA:3.20.20.190,InterPro:IPR004129,InterPro:IPR017946,PANTHER:PTHR23344,PANTHER:PTHR23344:SF13,Pfam:PF03009,SUPERFAMILY:SSF51695;Ontology_term=GO:0006071,GO:0006629,GO:0008081,GO:0008889;
LG07	maker	gene	20940754	20951069	.	+	.	ID=GAMO_00006737;Name=GAMO_00006737;Alias=maker-LG07-augustus-gene-210.69;Note=Similar to MPZL1: Myelin protein zero-like protein 1 (Homo sapiens);Dbxref=Gene3D:G3DSA:2.60.40.10,InterPro:IPR000920,InterPro:IPR003596,InterPro:IPR003599,InterPro:IPR007110,InterPro:IPR013106,InterPro:IPR013783,PANTHER:PTHR13869,PANTHER:PTHR13869:SF19,PRINTS:PR00213,Pfam:PF07686,ProSiteProfiles:PS50835,SMART:SM00406,…
LG07	maker	gene	20950761	20975410	.	-	.	ID=GAMO_00006739;Name=GAMO_00006739;Alias=maker-LG07-augustus-gene-210.75;Note=Similar to DLAT: Dihydrolipoyllysine-residue acetyltransferase component of pyruvate dehydrogenase complex%2C mitochondrial (Homo sapiens);Dbxref=Coils:Coil,Gene3D:G3DSA:1.10.418.10,Gene3D:G3DSA:2.40.50.100,Gene3D:G3DSA:3.30.559.10,Gene3D:G3DSA:4.10.320.10,InterPro:IPR000089,InterPro:IPR001078,InterPro:IPR001158,InterP…
LG07	maker	gene	21017153	21023610	.	+	.	ID=GAMO_00006753;Name=GAMO_00006753;Alias=maker-LG07-augustus-gene-210.71;Note=Similar to ccdc64b: Bicaudal D-related protein 2 (Danio rerio);Dbxref=Coils:Coil,PANTHER:PTHR32123,PANTHER:PTHR32123:SF11;
LG07	maker	gene	21030037	21046588	.	+	.	ID=GAMO_00006756;Name=GAMO_00006756;Alias=augustus_masked-LG07-processed-gene-210.6;Note=Similar to ALG9: Alpha-1%2C2-mannosyltransferase ALG9 (Homo sapiens);Dbxref=InterPro:IPR005599,InterPro:IPR019446,PANTHER:PTHR22760,PANTHER:PTHR22760:SF2,Pfam:PF03901,Pfam:PF10354;Ontology_term=GO:0016757;
LG07	maker	gene	21047621	21052237	.	-	.	ID=GAMO_00006760;Name=GAMO_00006760;Alias=maker-LG07-snap-gene-210.94;Note=Similar to LAYN: Layilin (Cricetulus griseus);Dbxref=Gene3D:G3DSA:3.10.100.10,InterPro:IPR001304,InterPro:IPR016186,InterPro:IPR016187,PANTHER:PTHR14789,PANTHER:PTHR14789:SF2,Pfam:PF00059,ProSiteProfiles:PS50041,SMART:SM00034,SUPERFAMILY:SSF56436;Ontology_term=GO:0030246;
LG07	maker	gene	21053403	21065544	.	-	.	ID=GAMO_00006761;Name=GAMO_00006761;Alias=maker-LG07-snap-gene-210.95;Note=Similar to CFB: Complement factor B (Homo sapiens);Dbxref=Gene3D:G3DSA:2.10.70.10,Gene3D:G3DSA:2.40.10.10,Gene3D:G3DSA:3.40.50.410,InterPro:IPR000436,InterPro:IPR001254,InterPro:IPR001314,InterPro:IPR002035,InterPro:IPR009003,InterPro:IPR018114,PANTHER:PTHR19325,PANTHER:PTHR19325:SF346,PRINTS:PR00722,Pfam:PF00084,Pfam:PF00…
LG07	maker	gene	21067391	21074387	.	+	.	ID=GAMO_00006763;Name=GAMO_00006763;Alias=maker-LG07-snap-gene-210.87;Note=Similar to CHEK1: Serine/threonine-protein kinase Chk1 (Gallus gallus);Dbxref=Gene3D:G3DSA:1.10.510.10,Gene3D:G3DSA:3.30.200.20,InterPro:IPR000719,InterPro:IPR002290,InterPro:IPR008271,InterPro:IPR011009,PANTHER:PTHR24344,Pfam:PF00069,ProSitePatterns:PS00108,ProSiteProfiles:PS50011,SMART:SM00220,SUPERFAMILY:SSF56112;Ontolo…
LG07	maker	gene	21085757	21104571	.	-	.	ID=GAMO_00006768;Name=GAMO_00006768;Alias=maker-LG07-augustus-gene-211.36;Note=Similar to Pvrl1: Nectin-1 (Mus musculus);Dbxref=Gene3D:G3DSA:2.60.40.10,InterPro:IPR003596,InterPro:IPR003599,InterPro:IPR007110,InterPro:IPR013106,InterPro:IPR013162,InterPro:IPR013783,PANTHER:PTHR23277,PANTHER:PTHR23277:SF12,Pfam:PF07686,Pfam:PF08205,Pfam:PF13895,ProSiteProfiles:PS50835,SMART:SM00406,SMART:SM00409,S…
LG07	maker	gene	21101548	21111864	.	+	.	ID=GAMO_00006770;Name=GAMO_00006770;Alias=snap_masked-LG07-processed-gene-211.25;Note=Similar to BUD13: BUD13 homolog (Gallus gallus);Dbxref=Coils:Coil,InterPro:IPR018609,PANTHER:PTHR31809,Pfam:PF09736;
LG07	maker	gene	21113093	21142346	.	+	.	ID=GAMO_00006771;Name=GAMO_00006771;Alias=maker-LG07-snap-gene-211.38;Note=Similar to arhgap42a: Rho GTPase-activating protein 42 (Danio rerio);Dbxref=Gene3D:G3DSA:1.10.555.10,InterPro:IPR000198,InterPro:IPR008936,PANTHER:PTHR12552,PANTHER:PTHR12552:SF3,Pfam:PF00620,ProSiteProfiles:PS50238,SMART:SM00324,SUPERFAMILY:SSF103657,SUPERFAMILY:SSF48350;Ontology_term=GO:0005622,GO:0007165;
LG07	maker	gene	21144817	21152757	.	-	.	ID=GAMO_00006776;Name=GAMO_00006776;Alias=snap_masked-LG07-processed-gene-212.46;Note=Similar to TRPC6: Short transient receptor potential channel 6 (Homo sapiens);Dbxref=InterPro:IPR002153,InterPro:IPR004729,InterPro:IPR005462,InterPro:IPR005821,InterPro:IPR013555,PANTHER:PTHR10117,PANTHER:PTHR10117:SF7,PRINTS:PR01097,Pfam:PF00520,Pfam:PF08344,TIGRFAM:TIGR00870;Ontology_term=GO:0005216,GO:000526…
LG07	maker	gene	21157154	21162692	.	-	.	ID=GAMO_00006780;Name=GAMO_00006780;Alias=snap_masked-LG07-processed-gene-212.48;Note=Similar to ANGPTL5: Angiopoietin-related protein 5 (Homo sapiens);Dbxref=Coils:Coil,Gene3D:G3DSA:3.90.215.10,Gene3D:G3DSA:4.10.530.10,InterPro:IPR002181,InterPro:IPR014715,InterPro:IPR014716,InterPro:IPR020837,PANTHER:PTHR19143,PANTHER:PTHR19143:SF185,Pfam:PF00147,ProSitePatterns:PS00514,ProSiteProfiles:PS51406,…
LG07	maker	gene	21164794	21184872	.	+	.	ID=GAMO_00006782;Name=GAMO_00006782;Alias=maker-LG07-snap-gene-212.79;Note=Similar to ILK: Integrin-linked protein kinase (Bos taurus);Dbxref=Coils:Coil,Gene3D:G3DSA:1.10.287.810,Gene3D:G3DSA:1.10.510.10,Gene3D:G3DSA:1.25.40.20,Gene3D:G3DSA:3.30.200.20,InterPro:IPR000719,InterPro:IPR001245,InterPro:IPR002110,InterPro:IPR004217,InterPro:IPR011009,InterPro:IPR020683,PANTHER:PTHR23257,PANTHER:PTHR23…
LG07	maker	gene	21185361	21191218	.	+	.	ID=GAMO_00006785;Name=GAMO_00006785;Alias=snap_masked-LG07-processed-gene-212.43;Note=Similar to Smpd1: Sphingomyelin phosphodiesterase (Mus musculus);Dbxref=Gene3D:G3DSA:3.60.21.10,InterPro:IPR004843,InterPro:IPR011160,InterPro:IPR029052,PANTHER:PTHR10340,PANTHER:PTHR10340:SF13,PIRSF:PIRSF000948,Pfam:PF00149,SUPERFAMILY:SSF56300;Ontology_term=GO:0004767,GO:0006685,GO:0016787;
LG07	maker	gene	21191174	21199062	.	-	.	ID=GAMO_00006786;Name=GAMO_00006786;Alias=snap_masked-LG07-processed-gene-212.51;Note=Similar to TPTE2: Phosphatidylinositol 3%2C4%2C5-trisphosphate 3-phosphatase TPTE2 (Macaca fascicularis);Dbxref=Gene3D:G3DSA:2.60.40.1110,Gene3D:G3DSA:3.90.190.10,InterPro:IPR000008,InterPro:IPR000242,InterPro:IPR000340,InterPro:IPR003595,InterPro:IPR014020,InterPro:IPR016130,InterPro:IPR029021,InterPro:IPR02902…
LG07	maker	gene	21200528	21204618	.	+	.	ID=GAMO_00006788;Name=GAMO_00006788;Alias=maker-LG07-snap-gene-212.82;Note=Similar to FGL1: Fibrinogen-like protein 1 (Bos taurus);Dbxref=Gene3D:G3DSA:3.90.215.10,Gene3D:G3DSA:4.10.530.10,InterPro:IPR002181,InterPro:IPR014715,InterPro:IPR014716,InterPro:IPR020837,PANTHER:PTHR19143,PANTHER:PTHR19143:SF192,Pfam:PF00147,ProSitePatterns:PS00514,ProSiteProfiles:PS51406,SMART:SM00186,SUPERFAMILY:SSF564…
LG07	maker	gene	21203767	21247662	.	-	.	ID=GAMO_00006790;Name=GAMO_00006790;Alias=maker-LG07-snap-gene-212.86;Note=Similar to ZNF239: Zinc finger protein 239 (Homo sapiens);Dbxref=Coils:Coil,Gene3D:G3DSA:3.30.160.60,InterPro:IPR007087,InterPro:IPR013087,InterPro:IPR015880,PANTHER:PTHR24409,Pfam:PF13465,ProSitePatterns:PS00028,ProSiteProfiles:PS50157,SMART:SM00355,SUPERFAMILY:SSF57667;Ontology_term=GO:0003676,GO:0046872;
LG07	maker	gene	21249779	21252865	.	-	.	ID=GAMO_00006792;Name=GAMO_00006792;Alias=snap_masked-LG07-processed-gene-212.64;Note=Protein of unknown function;
LG07	maker	gene	21271602	21278369	.	-	.	ID=GAMO_00006795;Name=GAMO_00006795;Alias=augustus_masked-LG07-processed-gene-212.8;Note=Similar to THSD1: Thrombospondin type-1 domain-containing protein 1 (Bos taurus);Dbxref=Gene3D:G3DSA:2.20.100.10,InterPro:IPR000884,PANTHER:PTHR16311,Pfam:PF00090,ProSiteProfiles:PS50092,SMART:SM00209,SUPERFAMILY:SSF82895;
LG07	maker	gene	21279559	21285641	.	-	.	ID=GAMO_00006797;Name=GAMO_00006797;Alias=augustus_masked-LG07-processed-gene-213.1;Note=Similar to vps36: Vacuolar protein-sorting-associated protein 36 (Danio rerio);Dbxref=Coils:Coil,Gene3D:G3DSA:1.10.10.10,InterPro:IPR007286,InterPro:IPR011991,PANTHER:PTHR13128,PANTHER:PTHR13128:SF12,Pfam:PF04157,SUPERFAMILY:SSF46785;
LG07	maker	gene	21285740	21296348	.	+	.	ID=GAMO_00006799;Name=GAMO_00006799;Alias=maker-LG07-augustus-gene-213.52;Note=Similar to PROSER1: Proline and serine-rich protein 1 (Homo sapiens);Dbxref=InterPro:IPR028011,PANTHER:PTHR14880,PANTHER:PTHR14880:SF2,Pfam:PF14771;
LG07	maker	gene	21288948	21306954	.	-	.	ID=GAMO_00006800;Name=GAMO_00006800;Alias=maker-LG07-snap-gene-213.63;Note=Similar to SLC46A3: Solute carrier family 46 member 3 (Gallus gallus);Dbxref=Gene3D:G3DSA:1.20.1250.20,InterPro:IPR016196,PANTHER:PTHR23038,PANTHER:PTHR23038:SF50,SUPERFAMILY:SSF103473;
LG07	maker	gene	21296626	21302447	.	+	.	ID=GAMO_00006801;Name=GAMO_00006801;Alias=maker-LG07-snap-gene-213.60;Note=Similar to Stom: Erythrocyte band 7 integral membrane protein (Mus musculus);Dbxref=InterPro:IPR001107,InterPro:IPR001972,PANTHER:PTHR10264,PANTHER:PTHR10264:SF65,PRINTS:PR00721,Pfam:PF01145,SUPERFAMILY:SSF117892;Ontology_term=GO:0016020;
LG07	maker	gene	21307689	21315868	.	-	.	ID=GAMO_00006802;Name=GAMO_00006802;Alias=maker-LG07-snap-gene-213.64;Note=Similar to MTUS2: Microtubule-associated tumor suppressor candidate 2 (Homo sapiens);Dbxref=Coils:Coil,PANTHER:PTHR24200,PANTHER:PTHR24200:SF8;
LG07	maker	gene	21319022	21334590	.	-	.	ID=GAMO_00006804;Name=GAMO_00006804;Alias=maker-LG07-snap-gene-213.65;Note=Protein of unknown function;Dbxref=Coils:Coil;
LG07	maker	gene	21339449	21341545	.	-	.	ID=GAMO_00006806;Name=GAMO_00006806;Alias=snap_masked-LG07-processed-gene-213.51;Note=Protein of unknown function;Dbxref=PANTHER:PTHR24200,PANTHER:PTHR24200:SF8;
LG07	maker	gene	21367879	21388027	.	-	.	ID=GAMO_00006807;Name=GAMO_00006807;Alias=maker-LG07-snap-gene-214.48;Note=Similar to Slc7a1: High affinity cationic amino acid transporter 1 (Mus musculus);Dbxref=InterPro:IPR002293,InterPro:IPR029485,PANTHER:PTHR11785,PANTHER:PTHR11785:SF207,PIRSF:PIRSF006060,Pfam:PF13520,Pfam:PF13906;Ontology_term=GO:0003333,GO:0015171,GO:0016020;
LG07	maker	gene	21388180	21401527	.	-	.	ID=GAMO_00006809;Name=GAMO_00006809;Alias=maker-LG07-snap-gene-214.49;Note=Similar to Paxbp1: PAX3- and PAX7-binding protein 1 (Mus musculus);Dbxref=InterPro:IPR012890,InterPro:IPR022783,PANTHER:PTHR12214,PANTHER:PTHR12214:SF2,Pfam:PF07842;Ontology_term=GO:0003677,GO:0003700,GO:0005634,GO:0006355;
LG07	maker	gene	21575789	21575998	.	+	.	ID=GAMO_00006824;Name=GAMO_00006824;Alias=genemark-LG07-processed-gene-217.19;Note=Protein of unknown function;Dbxref=Coils:Coil;
LG07	maker	gene	21624679	21630728	.	-	.	ID=GAMO_00006828;Name=GAMO_00006828;Alias=maker-LG07-snap-gene-217.135;Note=Protein of unknown function;
LG07	maker	gene	21630747	21689437	.	-	.	ID=GAMO_00006829;Name=GAMO_00006829;Alias=maker-LG07-snap-gene-217.137;Note=Protein of unknown function;Dbxref=PANTHER:PTHR23304;
LG07	maker	gene	21693932	21735227	.	+	.	ID=GAMO_00006832;Name=GAMO_00006832;Alias=maker-LG07-snap-gene-217.126;Note=Similar to Cadm2: Cell adhesion molecule 2 (Mus musculus);Dbxref=Gene3D:G3DSA:2.60.40.10,InterPro:IPR003598,InterPro:IPR003599,InterPro:IPR007110,InterPro:IPR013098,InterPro:IPR013106,InterPro:IPR013162,InterPro:IPR013783,PANTHER:PTHR23277,PANTHER:PTHR23277:SF56,Pfam:PF07679,Pfam:PF07686,Pfam:PF08205,ProSiteProfiles:PS508…
LG07	maker	gene	21773508	21792997	.	-	.	ID=GAMO_00006843;Name=GAMO_00006843;Alias=maker-LG07-snap-gene-218.58;Note=Similar to LTN1: E3 ubiquitin-protein ligase listerin (Gallus gallus);Dbxref=Gene3D:G3DSA:3.30.40.10,InterPro:IPR001841,InterPro:IPR011016,InterPro:IPR013083,InterPro:IPR016024,PANTHER:PTHR12389,Pfam:PF11793,ProSiteProfiles:PS50089,SMART:SM00744,SUPERFAMILY:SSF48371,SUPERFAMILY:SSF57850;Ontology_term=GO:0005488,GO:0005515,…
LG07	maker	gene	21794174	21801271	.	-	.	ID=GAMO_00006847;Name=GAMO_00006847;Alias=maker-LG07-augustus-gene-218.53;Note=Similar to TMEM135: Transmembrane protein 135 (Bos taurus);Dbxref=InterPro:IPR026749,PANTHER:PTHR12459,PANTHER:PTHR12459:SF4;
LG07	maker	gene	21810380	21826000	.	-	.	ID=GAMO_00006848;Name=GAMO_00006848;Alias=maker-LG07-augustus-gene-218.54;Note=Similar to HEPHL1: Hephaestin-like protein 1 (Homo sapiens);Dbxref=Gene3D:G3DSA:2.60.40.420,InterPro:IPR002355,InterPro:IPR008972,InterPro:IPR011706,InterPro:IPR011707,InterPro:IPR027154,PANTHER:PTHR10127,PANTHER:PTHR10127:SF317,Pfam:PF07731,Pfam:PF07732,ProSitePatterns:PS00079,ProSitePatterns:PS00080,SUPERFAMILY:SSF49…
LG07	maker	gene	21833574	21846751	.	+	.	ID=GAMO_00006852;Name=GAMO_00006852;Alias=maker-LG07-augustus-gene-218.50;Note=Similar to SLC43A2: Large neutral amino acids transporter small subunit 4 (Bos taurus);Dbxref=Gene3D:G3DSA:1.20.1250.20,InterPro:IPR016196,PANTHER:PTHR20766,PANTHER:PTHR20766:SF1,SUPERFAMILY:SSF103473;
LG07	maker	gene	21847712	21859881	.	+	.	ID=GAMO_00006854;Name=GAMO_00006854;Alias=maker-LG07-snap-gene-218.56;Note=Similar to PITPNA: Phosphatidylinositol transfer protein alpha isoform (Oryctolagus cuniculus);Dbxref=Gene3D:G3DSA:3.30.530.20,InterPro:IPR001666,InterPro:IPR023393,PANTHER:PTHR10658,PANTHER:PTHR10658:SF39,Pfam:PF02121,SUPERFAMILY:SSF55961;Ontology_term=GO:0005622,GO:0006810;
LG07	maker	gene	21861484	21874148	.	+	.	ID=GAMO_00006855;Name=GAMO_00006855;Alias=maker-LG07-augustus-gene-219.58;Note=Similar to Inpp5j: Phosphatidylinositol 4%2C5-bisphosphate 5-phosphatase A (Mus musculus);Dbxref=Gene3D:G3DSA:3.60.10.10,InterPro:IPR000300,InterPro:IPR005135,PANTHER:PTHR11200,PANTHER:PTHR11200:SF117,Pfam:PF03372,SMART:SM00128,SUPERFAMILY:SSF56219;Ontology_term=GO:0046856;
LG07	maker	gene	21874725	21881412	.	+	.	ID=GAMO_00006856;Name=GAMO_00006856;Alias=maker-LG07-snap-gene-219.68;Note=Similar to Nle1: Notchless protein homolog 1 (Mus musculus);Dbxref=Gene3D:G3DSA:2.130.10.10,InterPro:IPR001632,InterPro:IPR001680,InterPro:IPR011047,InterPro:IPR012972,InterPro:IPR015943,InterPro:IPR017986,InterPro:IPR019775,InterPro:IPR020472,PANTHER:PTHR19848,PANTHER:PTHR19848:SF0,PRINTS:PR00319,PRINTS:PR00320,Pfam:PF004…
LG07	maker	gene	21883249	21887848	.	-	.	ID=GAMO_00006857;Name=GAMO_00006857;Alias=snap_masked-LG07-processed-gene-219.41;Note=Similar to SLC25A1: Tricarboxylate transport protein%2C mitochondrial (Bos taurus);Dbxref=Gene3D:G3DSA:1.50.40.10,InterPro:IPR018108,InterPro:IPR023395,PANTHER:PTHR24089,PANTHER:PTHR24089:SF159,Pfam:PF00153,ProSiteProfiles:PS50920,SUPERFAMILY:SSF103506;
LG07	maker	gene	21889320	21894238	.	-	.	ID=GAMO_00006858;Name=GAMO_00006858;Alias=maker-LG07-snap-gene-219.73;Note=Similar to slc47a1: Multidrug and toxin extrusion protein 1 (Danio rerio);Dbxref=InterPro:IPR002528,PANTHER:PTHR11206,PANTHER:PTHR11206:SF96,Pfam:PF01554;Ontology_term=GO:0006855,GO:0015238,GO:0015297,GO:0016020,GO:0055085;
LG07	maker	gene	21904272	21914333	.	-	.	ID=GAMO_00006859;Name=GAMO_00006859;Alias=maker-LG07-snap-gene-219.74;Note=Protein of unknown function;Dbxref=Coils:Coil;
LG07	maker	gene	21941806	21952111	.	-	.	ID=GAMO_00006863;Name=GAMO_00006863;Alias=maker-LG07-snap-gene-219.75;Note=Similar to slc47a1: Multidrug and toxin extrusion protein 1 (Danio rerio);Dbxref=InterPro:IPR002528,PANTHER:PTHR11206,PANTHER:PTHR11206:SF108,Pfam:PF01554,TIGRFAM:TIGR00797;Ontology_term=GO:0006855,GO:0015238,GO:0015297,GO:0016020,GO:0055085;
LG07	maker	gene	21955422	21960625	.	+	.	ID=GAMO_00006864;Name=GAMO_00006864;Alias=maker-LG07-augustus-gene-219.60;Note=Similar to Tmigd1: Transmembrane and immunoglobulin domain-containing protein 1 (Mus musculus);Dbxref=Gene3D:G3DSA:2.60.40.10,InterPro:IPR003599,InterPro:IPR007110,InterPro:IPR013151,InterPro:IPR013783,Pfam:PF00047,Pfam:PF13895,ProSiteProfiles:PS50835,SMART:SM00409,SUPERFAMILY:SSF48726;Ontology_term=GO:0005515;
LG07	maker	gene	21961536	21969982	.	+	.	ID=GAMO_00006866;Name=GAMO_00006866;Alias=maker-LG07-augustus-gene-219.61;Note=Similar to CCT8: T-complex protein 1 subunit theta (Gallus gallus);Dbxref=Gene3D:G3DSA:1.10.560.10,Gene3D:G3DSA:3.30.260.10,Gene3D:G3DSA:3.50.7.10,InterPro:IPR002194,InterPro:IPR002423,InterPro:IPR012721,InterPro:IPR017998,InterPro:IPR027409,InterPro:IPR027410,InterPro:IPR027413,PANTHER:PTHR11353,PANTHER:PTHR11353:SF60…
LG07	maker	gene	21974340	21975905	.	+	.	ID=GAMO_00006868;Name=GAMO_00006868;Alias=snap_masked-LG07-processed-gene-219.49;Note=Protein of unknown function;
LG07	maker	gene	22057100	22125543	.	+	.	ID=GAMO_00006873;Name=GAMO_00006873;Alias=maker-LG07-snap-gene-221.67;Note=Similar to Gria1: Glutamate receptor 1 (Rattus norvegicus);Dbxref=Gene3D:G3DSA:3.40.190.10,Gene3D:G3DSA:3.40.50.2300,InterPro:IPR001320,InterPro:IPR001508,InterPro:IPR001828,InterPro:IPR019594,InterPro:IPR028082,PANTHER:PTHR18966,PANTHER:PTHR18966:SF157,PRINTS:PR00177,Pfam:PF00060,Pfam:PF01094,Pfam:PF10613,ProSiteProfiles:…
LG07	maker	gene	22122561	22129137	.	-	.	ID=GAMO_00006878;Name=GAMO_00006878;Alias=maker-LG07-snap-gene-221.71;Note=Similar to NIPA2: Magnesium transporter NIPA2 (Bos taurus);Dbxref=InterPro:IPR008521,PANTHER:PTHR12570,PANTHER:PTHR12570:SF7,Pfam:PF05653,SUPERFAMILY:SSF103481;Ontology_term=GO:0015095,GO:0015693,GO:0016020;
LG07	maker	gene	22131575	22136909	.	-	.	ID=GAMO_00006879;Name=GAMO_00006879;Alias=maker-LG07-snap-gene-221.72;Note=Similar to ins: Insulin (Oreochromis niloticus);Dbxref=Gene3D:G3DSA:1.10.100.10,InterPro:IPR016179,InterPro:IPR022352,PRINTS:PR00276,Pfam:PF00049,SMART:SM00078,SUPERFAMILY:SSF56994;Ontology_term=GO:0005179,GO:0005576;
LG07	maker	gene	22137121	22138314	.	-	.	ID=GAMO_00006880;Name=GAMO_00006880;Alias=genemark-LG07-processed-gene-221.36;Note=Similar to ins: Insulin (Lophius americanus);Dbxref=Gene3D:G3DSA:1.10.100.10,InterPro:IPR004825,InterPro:IPR016179,InterPro:IPR022352,InterPro:IPR022353,PANTHER:PTHR11454,PANTHER:PTHR11454:SF9,PRINTS:PR00276,PRINTS:PR00277,Pfam:PF00049,ProSitePatterns:PS00262,SMART:SM00078,SUPERFAMILY:SSF56994;Ontology_term=GO:0005…
LG07	maker	gene	22149972	22155949	.	+	.	ID=GAMO_00006881;Name=GAMO_00006881;Alias=maker-LG07-snap-gene-221.68;Note=Similar to nachra9: Neuronal acetylcholine receptor subunit alpha-9-I (Oncorhynchus mykiss);Dbxref=Gene3D:G3DSA:1.20.120.370,Gene3D:G3DSA:2.70.170.10,InterPro:IPR002394,InterPro:IPR006029,InterPro:IPR006201,InterPro:IPR006202,InterPro:IPR018000,InterPro:IPR027361,PANTHER:PTHR18945,PANTHER:PTHR18945:SF442,PRINTS:PR00252,PRI…
LG07	maker	gene	22170758	22175082	.	-	.	ID=GAMO_00006885;Name=GAMO_00006885;Alias=snap_masked-LG07-processed-gene-221.60;Note=Protein of unknown function;
LG07	maker	gene	22265142	22291999	.	-	.	ID=GAMO_00006894;Name=GAMO_00006894;Alias=maker-LG07-snap-gene-223.39;Note=Similar to JAKMIP2: Janus kinase and microtubule-interacting protein 2 (Homo sapiens);Dbxref=Coils:Coil,InterPro:IPR024836,PANTHER:PTHR18935,PANTHER:PTHR18935:SF7;Ontology_term=GO:0008017,GO:0019900;
LG07	maker	gene	22294646	22344233	.	-	.	ID=GAMO_00006896;Name=GAMO_00006896;Alias=maker-LG07-snap-gene-223.40;Note=Similar to P4HA2: Prolyl 4-hydroxylase subunit alpha-2 (Gallus gallus);Dbxref=Gene3D:G3DSA:1.25.40.10,InterPro:IPR005123,InterPro:IPR006620,InterPro:IPR011990,InterPro:IPR013547,PANTHER:PTHR10869,PANTHER:PTHR10869:SF41,Pfam:PF03171,Pfam:PF08336,ProSiteProfiles:PS51471,SMART:SM00702,SUPERFAMILY:SSF48452;Ontology_term=GO:000…
LG07	maker	gene	22321448	22347069	.	+	.	ID=GAMO_00006898;Name=GAMO_00006898;Alias=augustus_masked-LG07-processed-gene-223.2;Note=Similar to PDLIM4: PDZ and LIM domain protein 4 (Gallus gallus);Dbxref=Gene3D:G3DSA:2.10.110.10,Gene3D:G3DSA:2.30.42.10,InterPro:IPR001478,InterPro:IPR001781,PANTHER:PTHR24214,PANTHER:PTHR24214:SF6,Pfam:PF00412,Pfam:PF00595,ProSitePatterns:PS00478,ProSiteProfiles:PS50023,ProSiteProfiles:PS50106,SMART:SM00132,…
LG07	maker	gene	22363783	22369368	.	-	.	ID=GAMO_00006901;Name=GAMO_00006901;Alias=maker-LG07-snap-gene-223.42;Note=Similar to Slc22a5: Solute carrier family 22 member 5 (Mus musculus);Dbxref=Gene3D:G3DSA:1.20.1250.20,InterPro:IPR005828,InterPro:IPR005829,InterPro:IPR016196,InterPro:IPR020846,PANTHER:PTHR24064,PANTHER:PTHR24064:SF222,Pfam:PF00083,ProSitePatterns:PS00216,ProSiteProfiles:PS50850,SUPERFAMILY:SSF103473;Ontology_term=GO:0005…
LG07	maker	gene	22376391	22383246	.	+	.	ID=GAMO_00006903;Name=GAMO_00006903;Alias=maker-LG07-augustus-gene-224.29;Note=Similar to Slc22a5: Solute carrier family 22 member 5 (Mus musculus);Dbxref=Gene3D:G3DSA:1.20.1250.20,InterPro:IPR005828,InterPro:IPR005829,InterPro:IPR016196,InterPro:IPR020846,PANTHER:PTHR24064,PANTHER:PTHR24064:SF222,Pfam:PF00083,ProSitePatterns:PS00216,ProSiteProfiles:PS50850,SUPERFAMILY:SSF103473;Ontology_term=GO:…
LG07	maker	gene	22390395	22394899	.	-	.	ID=GAMO_00006906;Name=GAMO_00006906;Alias=maker-LG07-augustus-gene-224.31;Note=Similar to IRF2: Interferon regulatory factor 2 (Gallus gallus);Dbxref=Gene3D:G3DSA:1.10.10.10,InterPro:IPR001346,InterPro:IPR011991,PANTHER:PTHR11949,PANTHER:PTHR11949:SF3,PRINTS:PR00267,Pfam:PF00605,ProSiteProfiles:PS51507,SMART:SM00348,SUPERFAMILY:SSF46785;Ontology_term=GO:0000975;
LG07	maker	gene	22401440	22432886	.	+	.	ID=GAMO_00006907;Name=GAMO_00006907;Alias=genemark-LG07-processed-gene-224.13;Note=Similar to Acsl6: Long-chain-fatty-acid--CoA ligase 6 (Rattus norvegicus);Dbxref=Gene3D:G3DSA:3.40.50.980,InterPro:IPR000873,InterPro:IPR020845,PANTHER:PTHR24096,PANTHER:PTHR24096:SF167,Pfam:PF00501,ProSitePatterns:PS00455,SUPERFAMILY:SSF56801;Ontology_term=GO:0003824,GO:0008152;
LG07	maker	gene	22436728	22478366	.	+	.	ID=GAMO_00006909;Name=GAMO_00006909;Alias=maker-LG07-snap-gene-226.60;Note=Similar to FNIP1: Folliculin-interacting protein 1 (Homo sapiens);Dbxref=Coils:Coil,InterPro:IPR026156,InterPro:IPR028084,InterPro:IPR028085,InterPro:IPR028086,PANTHER:PTHR21634,PANTHER:PTHR21634:SF12,PRINTS:PR02073,Pfam:PF14636,Pfam:PF14637,Pfam:PF14638;
LG07	maker	gene	22509579	22515933	.	+	.	ID=GAMO_00006914;Name=GAMO_00006914;Alias=snap_masked-LG07-processed-gene-226.44;Note=Protein of unknown function;
LG07	maker	gene	22526344	22574757	.	+	.	ID=GAMO_00006917;Name=GAMO_00006917;Alias=maker-LG07-augustus-gene-226.59;Note=Similar to RAPGEF6: Rap guanine nucleotide exchange factor 6 (Homo sapiens);Dbxref=Gene3D:G3DSA:1.10.840.10,Gene3D:G3DSA:1.20.870.10,Gene3D:G3DSA:2.30.42.10,Gene3D:G3DSA:2.60.120.10,InterPro:IPR000159,InterPro:IPR000595,InterPro:IPR000651,InterPro:IPR001478,InterPro:IPR001895,InterPro:IPR014710,InterPro:IPR018490,Inter…
LG07	maker	gene	22652763	22682827	.	-	.	ID=GAMO_00006926;Name=GAMO_00006926;Alias=snap_masked-LG07-processed-gene-227.30;Note=Similar to Fstl5: Follistatin-related protein 5 (Mus musculus);Dbxref=Gene3D:G3DSA:2.130.10.10,InterPro:IPR015943,PANTHER:PTHR10913,PANTHER:PTHR10913:SF9,SUPERFAMILY:SSF82171;Ontology_term=GO:0005515;
LG07	maker	gene	22799593	22808091	.	+	.	ID=GAMO_00006934;Name=GAMO_00006934;Alias=maker-LG07-snap-gene-228.43;Note=Protein of unknown function;
LG07	maker	gene	22808117	22817421	.	+	.	ID=GAMO_00006935;Name=GAMO_00006935;Alias=maker-LG07-snap-gene-228.44;Note=Protein of unknown function;Dbxref=PANTHER:PTHR23304;
