# Supplementary material for: Highly localized divergence within supergenes in Atlantic cod (Gadus morhua) within the Gulf of Maine
Source: BMC Genomics. 2017 Mar 31;18:271. doi: 10.1186/s12864-017-3660-3 (PMC5374575; doi:10.1186/s12864-017-3660-3)
Supplement: Supplementary file 3 — List of genes found within LD block of LG12. GFF file containing the gene ID, positions, and gene names of the 437 genes found within this linkage disequilibrium block. (TXT 166 kb) [file 12864_2017_3660_MOESM3_ESM.txt]

LG12	maker	gene	2165526	2212592	.	-	.	ID=GAMO_00027153;Name=GAMO_00027153;Alias=maker-LG12-snap-gene-22.44;Note=Similar to CACHD1: VWFA and cache domain-containing protein 1 (Homo sapiens);Dbxref=Gene3D:G3DSA:3.30.450.20,InterPro:IPR002035,InterPro:IPR013608,InterPro:IPR029151,PANTHER:PTHR10166,PANTHER:PTHR10166:SF28,Pfam:PF08399,ProSiteProfiles:PS50234,SUPERFAMILY:SSF103190,SUPERFAMILY:SSF53300;
LG12	maker	gene	2281372	2294718	.	-	.	ID=GAMO_00027159;Name=GAMO_00027159;Alias=maker-LG12-augustus-gene-23.41;Note=Similar to ROR1: Inactive tyrosine-protein kinase transmembrane receptor ROR1 (Homo sapiens);Dbxref=Gene3D:G3DSA:1.10.510.10,Gene3D:G3DSA:2.40.20.10,Gene3D:G3DSA:3.30.200.20,InterPro:IPR000001,InterPro:IPR000719,InterPro:IPR001245,InterPro:IPR008266,InterPro:IPR011009,InterPro:IPR013806,InterPro:IPR018056,InterPro:IPR02…
LG12	maker	gene	2313688	2316000	.	-	.	ID=GAMO_00027163;Name=GAMO_00027163;Alias=maker-LG12-snap-gene-23.43;Note=Similar to Ror1: Inactive tyrosine-protein kinase transmembrane receptor ROR1 (Mus musculus);Dbxref=Gene3D:G3DSA:2.60.40.10,InterPro:IPR003598,InterPro:IPR003599,InterPro:IPR007110,InterPro:IPR013098,InterPro:IPR013783,PANTHER:PTHR24416,PANTHER:PTHR24416:SF132,Pfam:PF07679,ProSiteProfiles:PS50835,SMART:SM00408,SMART:SM00409…
LG12	maker	gene	2446705	2459946	.	-	.	ID=GAMO_00027174;Name=GAMO_00027174;Alias=maker-LG12-snap-gene-24.36;Note=Similar to Pgm1: Phosphoglucomutase-1 (Mus musculus);Dbxref=Gene3D:G3DSA:3.30.310.50,Gene3D:G3DSA:3.40.120.10,InterPro:IPR005841,InterPro:IPR005843,InterPro:IPR005844,InterPro:IPR005846,InterPro:IPR016055,PANTHER:PTHR22573,PANTHER:PTHR22573:SF37,PRINTS:PR00509,Pfam:PF00408,Pfam:PF02878,Pfam:PF02880,SUPERFAMILY:SSF53738,SUPE…
LG12	maker	gene	2461034	2478148	.	-	.	ID=GAMO_00027175;Name=GAMO_00027175;Alias=maker-LG12-augustus-gene-24.34;Note=Similar to EFCAB7: EF-hand calcium-binding domain-containing protein 7 (Homo sapiens);Dbxref=Gene3D:G3DSA:1.10.238.10,InterPro:IPR002048,InterPro:IPR011992,InterPro:IPR018247,PANTHER:PTHR23050,PANTHER:PTHR23050:SF138,Pfam:PF13202,Pfam:PF13499,ProSitePatterns:PS00018,ProSiteProfiles:PS50222,SMART:SM00054,SUPERFAMILY:SSF4…
LG12	maker	gene	2489581	2490454	.	-	.	ID=GAMO_00027177;Name=GAMO_00027177;Alias=genemark-LG12-processed-gene-25.2;Note=Similar to ALG6: Dolichyl pyrophosphate Man9GlcNAc2 alpha-1%2C3-glucosyltransferase (Gallus gallus);
LG12	maker	gene	2491595	2503112	.	-	.	ID=GAMO_00027178;Name=GAMO_00027178;Alias=snap_masked-LG12-processed-gene-25.9;Note=Similar to ALG6: Dolichyl pyrophosphate Man9GlcNAc2 alpha-1%2C3-glucosyltransferase (Homo sapiens);Dbxref=InterPro:IPR004856,PANTHER:PTHR12413,PANTHER:PTHR12413:SF1,Pfam:PF03155;Ontology_term=GO:0005789,GO:0016758;
LG12	maker	gene	2508445	2509644	.	-	.	ID=GAMO_00027181;Name=GAMO_00027181;Alias=augustus_masked-LG12-processed-gene-26.1;Note=Similar to foxd3-a: Forkhead box protein D3-A (Xenopus laevis);Dbxref=Gene3D:G3DSA:1.10.10.10,InterPro:IPR001766,InterPro:IPR011991,InterPro:IPR018122,PANTHER:PTHR11829,PANTHER:PTHR11829:SF121,PRINTS:PR00053,Pfam:PF00250,ProSitePatterns:PS00657,ProSitePatterns:PS00658,ProSiteProfiles:PS50039,SMART:SM00339,SUPE…
LG12	maker	gene	2531387	2534121	.	-	.	ID=GAMO_00027184;Name=GAMO_00027184;Alias=maker-LG12-snap-gene-26.76;Note=Protein of unknown function;
LG12	maker	gene	2534129	2541773	.	-	.	ID=GAMO_00027186;Name=GAMO_00027186;Alias=maker-LG12-snap-gene-26.80;Note=Protein of unknown function;
LG12	maker	gene	2652799	2677915	.	-	.	ID=GAMO_00027202;Name=GAMO_00027202;Alias=maker-LG12-snap-gene-27.55;Note=Similar to ATG4C: Cysteine protease ATG4C (Homo sapiens);Dbxref=InterPro:IPR005078,PANTHER:PTHR22624,PANTHER:PTHR22624:SF38,Pfam:PF03416,SUPERFAMILY:SSF54001;
LG12	maker	gene	2662684	2719010	.	+	.	ID=GAMO_00027204;Name=GAMO_00027204;Alias=maker-LG12-snap-gene-27.52;Note=Similar to DOCK7: Dedicator of cytokinesis protein 7 (Homo sapiens);Dbxref=InterPro:IPR010703,InterPro:IPR021816,InterPro:IPR026791,InterPro:IPR027007,InterPro:IPR027357,PANTHER:PTHR23317,PANTHER:PTHR23317:SF78,Pfam:PF06920,Pfam:PF11878,Pfam:PF14429,ProSiteProfiles:PS51650,ProSiteProfiles:PS51651;Ontology_term=GO:0005085,GO…
LG12	maker	gene	2678801	2682297	.	-	.	ID=GAMO_00027205;Name=GAMO_00027205;Alias=genemark-LG12-processed-gene-27.12;Note=Similar to Angptl3: Angiopoietin-related protein 3 (Mus musculus);Dbxref=Coils:Coil,Gene3D:G3DSA:3.90.215.10,Gene3D:G3DSA:4.10.530.10,InterPro:IPR002181,InterPro:IPR014715,InterPro:IPR014716,PANTHER:PTHR19143,PANTHER:PTHR19143:SF18,Pfam:PF00147,ProSiteProfiles:PS51406,SMART:SM00186,SUPERFAMILY:SSF56496;
LG12	maker	gene	2718763	2725796	.	-	.	ID=GAMO_00027208;Name=GAMO_00027208;Alias=genemark-LG12-processed-gene-27.23;Note=Similar to USP1: Ubiquitin carboxyl-terminal hydrolase 1 (Bos taurus);Dbxref=Coils:Coil,InterPro:IPR001394,InterPro:IPR018200,InterPro:IPR028889,PANTHER:PTHR24006,PANTHER:PTHR24006:SF378,Pfam:PF00443,ProSitePatterns:PS00973,ProSiteProfiles:PS50235,SUPERFAMILY:SSF54001;Ontology_term=GO:0006511,GO:0036459;
LG12	maker	gene	2791859	2818962	.	+	.	ID=GAMO_00027209;Name=GAMO_00027209;Alias=maker-LG12-snap-gene-28.42;Note=Similar to KANK4: KN motif and ankyrin repeat domain-containing protein 4 (Homo sapiens);Dbxref=InterPro:IPR021939,PANTHER:PTHR24168,PANTHER:PTHR24168:SF20,Pfam:PF12075;
LG12	maker	gene	2822770	2832045	.	+	.	ID=GAMO_00027214;Name=GAMO_00027214;Alias=maker-LG12-augustus-gene-28.36;Note=Similar to ttc39c: Tetratricopeptide repeat protein 39C (Danio rerio);Dbxref=Gene3D:G3DSA:1.25.40.10,InterPro:IPR011990,InterPro:IPR019412,PANTHER:PTHR31859,Pfam:PF10300;Ontology_term=GO:0005515;
LG12	maker	gene	2831780	2833340	.	-	.	ID=GAMO_00027215;Name=GAMO_00027215;Alias=snap_masked-LG12-processed-gene-28.33;Note=Similar to eef1d: Elongation factor 1-delta (Xenopus laevis);Dbxref=Coils:Coil,Gene3D:G3DSA:3.30.70.60,InterPro:IPR001326,InterPro:IPR014038,InterPro:IPR014717,InterPro:IPR018940,PANTHER:PTHR11595,PANTHER:PTHR11595:SF20,Pfam:PF00736,Pfam:PF10587,ProSitePatterns:PS00824,ProSitePatterns:PS00825,SMART:SM00888,SUPERF…
LG12	maker	gene	2834444	2837723	.	-	.	ID=GAMO_00027216;Name=GAMO_00027216;Alias=maker-LG12-snap-gene-28.46;Note=Similar to pycrl: Pyrroline-5-carboxylate reductase 3 (Danio rerio);Dbxref=Gene3D:G3DSA:1.10.3730.10,Gene3D:G3DSA:3.40.50.720,InterPro:IPR000304,InterPro:IPR008927,InterPro:IPR016040,InterPro:IPR028939,InterPro:IPR029036,PANTHER:PTHR11645,PIRSF:PIRSF000193,Pfam:PF03807,Pfam:PF14748,ProSitePatterns:PS00521,SUPERFAMILY:SSF481…
LG12	maker	gene	2841105	2845900	.	+	.	ID=GAMO_00027217;Name=GAMO_00027217;Alias=maker-LG12-augustus-gene-28.37;Note=Similar to bmb: Protein brambleberry (Danio rerio);
LG12	maker	gene	2845527	2851034	.	-	.	ID=GAMO_00027218;Name=GAMO_00027218;Alias=maker-LG12-augustus-gene-28.40;Note=Similar to TSTA3: GDP-L-fucose synthase (Cricetulus griseus);Dbxref=Gene3D:G3DSA:3.40.50.720,Gene3D:G3DSA:3.90.25.10,Hamap:MF_00956,InterPro:IPR001509,InterPro:IPR016040,InterPro:IPR028614,PANTHER:PTHR10366,PANTHER:PTHR10366:SF259,Pfam:PF01370,SUPERFAMILY:SSF51735;Ontology_term=GO:0003824,GO:0042351,GO:0044237,GO:005057…
LG12	maker	gene	2869593	2873313	.	-	.	ID=GAMO_00027219;Name=GAMO_00027219;Alias=maker-LG12-augustus-gene-28.41;Note=Similar to serpinb1: Leukocyte elastase inhibitor (Xenopus tropicalis);Dbxref=Gene3D:G3DSA:2.30.39.10,Gene3D:G3DSA:3.30.497.10,InterPro:IPR000215,InterPro:IPR015557,InterPro:IPR023795,InterPro:IPR023796,PANTHER:PTHR11461,PANTHER:PTHR11461:SF142,Pfam:PF00079,ProSitePatterns:PS00284,SMART:SM00093,SUPERFAMILY:SSF56574;Onto…
LG12	maker	gene	2885874	2906728	.	+	.	ID=GAMO_00027221;Name=GAMO_00027221;Alias=maker-LG12-snap-gene-29.18;Note=Similar to Mylk4: Myosin light chain kinase family member 4 (Mus musculus);Dbxref=Coils:Coil,Gene3D:G3DSA:1.10.510.10,Gene3D:G3DSA:3.30.200.20,InterPro:IPR000719,InterPro:IPR002290,InterPro:IPR008271,InterPro:IPR011009,InterPro:IPR017441,InterPro:IPR020636,PANTHER:PTHR24347,PANTHER:PTHR24347:SF119,Pfam:PF00069,ProSitePatter…
LG12	maker	gene	2910509	2917487	.	+	.	ID=GAMO_00027223;Name=GAMO_00027223;Alias=maker-LG12-snap-gene-29.19;Note=Similar to csgA: C-factor (Myxococcus xanthus);Dbxref=Gene3D:G3DSA:3.40.50.720,InterPro:IPR002198,InterPro:IPR002347,InterPro:IPR016040,PANTHER:PTHR24322,PANTHER:PTHR24322:SF237,PRINTS:PR00081,Pfam:PF00106,SUPERFAMILY:SSF51735;Ontology_term=GO:0008152,GO:0016491;
LG12	maker	gene	2955918	2956671	.	-	.	ID=GAMO_00027228;Name=GAMO_00027228;Alias=maker-LG12-snap-gene-30.57;Note=Protein of unknown function;
LG12	maker	gene	2956674	2986478	.	-	.	ID=GAMO_00027229;Name=GAMO_00027229;Alias=maker-LG12-snap-gene-30.58;Note=Protein of unknown function;
LG12	maker	gene	2986479	2993177	.	-	.	ID=GAMO_00027231;Name=GAMO_00027231;Alias=maker-LG12-snap-gene-30.60;Note=Protein of unknown function;
LG12	maker	gene	2993216	2993744	.	-	.	ID=GAMO_00027232;Name=GAMO_00027232;Alias=maker-LG12-snap-gene-30.56;Note=Protein of unknown function;
LG12	maker	gene	3043084	3044592	.	-	.	ID=GAMO_00027238;Name=GAMO_00027238;Alias=genemark-LG12-processed-gene-31.4;Note=Similar to foxc1a: Forkhead box C1-A (Danio rerio);Dbxref=Gene3D:G3DSA:1.10.10.10,InterPro:IPR001766,InterPro:IPR011991,InterPro:IPR018122,PANTHER:PTHR11829,PANTHER:PTHR11829:SF69,PRINTS:PR00053,Pfam:PF00250,ProSitePatterns:PS00657,ProSitePatterns:PS00658,ProSiteProfiles:PS50039,SMART:SM00339,SUPERFAMILY:SSF46785;Ont…
LG12	maker	gene	3051399	3055159	.	-	.	ID=GAMO_00027239;Name=GAMO_00027239;Alias=maker-LG12-augustus-gene-31.55;Note=Similar to FOXF2: Forkhead box protein F2 (Homo sapiens);Dbxref=Gene3D:G3DSA:1.10.10.10,InterPro:IPR001766,InterPro:IPR011991,InterPro:IPR018122,PANTHER:PTHR11829,PANTHER:PTHR11829:SF125,PRINTS:PR00053,Pfam:PF00250,ProSitePatterns:PS00657,ProSitePatterns:PS00658,ProSiteProfiles:PS50039,SMART:SM00339,SUPERFAMILY:SSF46785…
LG12	maker	gene	3060548	3061504	.	-	.	ID=GAMO_00027241;Name=GAMO_00027241;Alias=augustus_masked-LG12-processed-gene-31.30;Note=Similar to Foxq1: Forkhead box protein Q1 (Mus musculus);Dbxref=Gene3D:G3DSA:1.10.10.10,InterPro:IPR001766,InterPro:IPR011991,InterPro:IPR018122,PANTHER:PTHR11829,PANTHER:PTHR11829:SF60,PRINTS:PR00053,Pfam:PF00250,ProSitePatterns:PS00657,ProSitePatterns:PS00658,ProSiteProfiles:PS50039,SMART:SM00339,SUPERFAMIL…
LG12	maker	gene	3109829	3143037	.	+	.	ID=GAMO_00027246;Name=GAMO_00027246;Alias=genemark-LG12-processed-gene-31.16;Note=Similar to EXOC2: Exocyst complex component 2 (Homo sapiens);Dbxref=Coils:Coil,Gene3D:G3DSA:2.60.40.10,InterPro:IPR002909,InterPro:IPR013783,InterPro:IPR014756,InterPro:IPR029175,PANTHER:PTHR13043,Pfam:PF01833,Pfam:PF15469,SUPERFAMILY:SSF81296;Ontology_term=GO:0000145,GO:0005515,GO:0006893;
LG12	maker	gene	3146767	3149713	.	-	.	ID=GAMO_00027250;Name=GAMO_00027250;Alias=maker-LG12-augustus-gene-31.57;Note=Similar to IRF4: Interferon regulatory factor 4 (Homo sapiens);Dbxref=Gene3D:G3DSA:1.10.10.10,Gene3D:G3DSA:2.60.200.10,InterPro:IPR001346,InterPro:IPR008984,InterPro:IPR011991,InterPro:IPR017855,InterPro:IPR019471,InterPro:IPR019817,PANTHER:PTHR11949,PANTHER:PTHR11949:SF20,PRINTS:PR00267,Pfam:PF00605,Pfam:PF10401,ProSit…
LG12	maker	gene	3150026	3156824	.	-	.	ID=GAMO_00027252;Name=GAMO_00027252;Alias=maker-LG12-snap-gene-31.70;Note=Similar to dusp22: Dual specificity protein phosphatase 22 (Xenopus tropicalis);Dbxref=Gene3D:G3DSA:3.90.190.10,InterPro:IPR000340,InterPro:IPR000387,InterPro:IPR003595,InterPro:IPR020417,InterPro:IPR020422,InterPro:IPR024950,InterPro:IPR029021,PANTHER:PTHR10159,PANTHER:PTHR10159:SF29,PRINTS:PR01908,Pfam:PF00782,ProSiteProf…
LG12	maker	gene	3157676	3160137	.	+	.	ID=GAMO_00027253;Name=GAMO_00027253;Alias=maker-LG12-augustus-gene-31.52;Note=Similar to BPHL: Valacyclovir hydrolase (Homo sapiens);Dbxref=Gene3D:G3DSA:3.40.50.1820,InterPro:IPR029058,PANTHER:PTHR10992,PANTHER:PTHR10992:SF772,Pfam:PF12697,SUPERFAMILY:SSF53474;
LG12	maker	gene	3160188	3161497	.	+	.	ID=GAMO_00027254;Name=GAMO_00027254;Alias=maker-LG12-augustus-gene-31.53;Note=Similar to PSMG4: Proteasome assembly chaperone 4 (Homo sapiens);
LG12	maker	gene	3160195	3177765	.	-	.	ID=GAMO_00027255;Name=GAMO_00027255;Alias=genemark-LG12-processed-gene-32.9;Note=Similar to Slc22a23: Solute carrier family 22 member 23 (Rattus norvegicus);Dbxref=Gene3D:G3DSA:1.20.1250.20,InterPro:IPR005828,InterPro:IPR016196,InterPro:IPR020846,PANTHER:PTHR24064,PANTHER:PTHR24064:SF192,Pfam:PF00083,ProSiteProfiles:PS50850,SUPERFAMILY:SSF103473;Ontology_term=GO:0016021,GO:0022857,GO:0055085;
LG12	maker	gene	3184059	3212412	.	+	.	ID=GAMO_00027259;Name=GAMO_00027259;Alias=maker-LG12-augustus-gene-32.32;Note=Similar to DSP: Desmoplakin (Homo sapiens);Dbxref=Coils:Coil,InterPro:IPR018159,InterPro:IPR028462,PANTHER:PTHR11915,PANTHER:PTHR11915:SF234,SMART:SM00150,SUPERFAMILY:SSF46966;Ontology_term=GO:0016337,GO:0030054,GO:0050839;
LG12	maker	gene	3279432	3283611	.	+	.	ID=GAMO_00027265;Name=GAMO_00027265;Alias=maker-LG12-snap-gene-33.29;Note=Similar to tbc1d7: TBC1 domain family member 7 (Danio rerio);Dbxref=InterPro:IPR000195,PANTHER:PTHR13530,PANTHER:PTHR13530:SF2,Pfam:PF00566,ProSiteProfiles:PS50086,SUPERFAMILY:SSF47923;Ontology_term=GO:0005097,GO:0032313;
LG12	maker	gene	3282720	3297925	.	-	.	ID=GAMO_00027266;Name=GAMO_00027266;Alias=maker-LG12-snap-gene-34.81;Note=Similar to phactr1: Phosphatase and actin regulator 1 (Xenopus laevis);Dbxref=Coils:Coil,InterPro:IPR004018,PANTHER:PTHR12751,PANTHER:PTHR12751:SF6,Pfam:PF02755,ProSiteProfiles:PS51073,SMART:SM00707;
LG12	maker	gene	3298177	3302696	.	+	.	ID=GAMO_00027267;Name=GAMO_00027267;Alias=maker-LG12-augustus-gene-33.25;Note=Similar to sirt5: NAD-dependent protein deacylase sirtuin-5%2C mitochondrial (Danio rerio);Dbxref=Gene3D:G3DSA:3.30.1600.10,Gene3D:G3DSA:3.40.50.1220,Hamap:MF_01121,InterPro:IPR003000,InterPro:IPR026590,InterPro:IPR026591,InterPro:IPR027546,InterPro:IPR029035,PANTHER:PTHR11085,PANTHER:PTHR11085:SF13,Pfam:PF02146,ProSite…
LG12	maker	gene	3311931	3336780	.	+	.	ID=GAMO_00027269;Name=GAMO_00027269;Alias=maker-LG12-augustus-gene-33.26;Note=Similar to ADCY1: Adenylate cyclase type 1 (Bos taurus);Dbxref=Coils:Coil,Gene3D:G3DSA:3.30.70.1230,InterPro:IPR001054,InterPro:IPR018297,PANTHER:PTHR11920,PANTHER:PTHR11920:SF20,Pfam:PF00211,ProSitePatterns:PS00452,ProSiteProfiles:PS50125,SMART:SM00044,SUPERFAMILY:SSF55073;Ontology_term=GO:0009190,GO:0016849,GO:0035556;
LG12	maker	gene	3337952	3340165	.	+	.	ID=GAMO_00027271;Name=GAMO_00027271;Alias=maker-LG12-augustus-gene-33.27;Note=Similar to ADCY1: Adenylate cyclase type 1 (Homo sapiens);Dbxref=Gene3D:G3DSA:3.30.70.1230,InterPro:IPR001054,InterPro:IPR018297,PANTHER:PTHR11920,PANTHER:PTHR11920:SF20,Pfam:PF00211,ProSitePatterns:PS00452,ProSiteProfiles:PS50125,SUPERFAMILY:SSF55073;Ontology_term=GO:0009190,GO:0016849,GO:0035556;
LG12	maker	gene	3354483	3356770	.	+	.	ID=GAMO_00027273;Name=GAMO_00027273;Alias=maker-LG12-augustus-gene-33.28;Note=Similar to IGFBP1: Insulin-like growth factor-binding protein 1 (Bos taurus);Dbxref=Gene3D:G3DSA:4.10.40.20,Gene3D:G3DSA:4.10.800.10,InterPro:IPR000716,InterPro:IPR000867,InterPro:IPR009030,InterPro:IPR009168,InterPro:IPR017891,InterPro:IPR022321,InterPro:IPR022322,PANTHER:PTHR11551,PANTHER:PTHR11551:SF6,PRINTS:PR01976,…
LG12	maker	gene	3362334	3375429	.	-	.	ID=GAMO_00027276;Name=GAMO_00027276;Alias=snap_masked-LG12-processed-gene-34.54;Note=Similar to IGFBP3: Insulin-like growth factor-binding protein 3 (Homo sapiens);Dbxref=Gene3D:G3DSA:4.10.40.20,Gene3D:G3DSA:4.10.800.10,InterPro:IPR000716,InterPro:IPR000867,InterPro:IPR009030,InterPro:IPR009168,InterPro:IPR012211,InterPro:IPR017891,InterPro:IPR022321,PANTHER:PTHR11551,PANTHER:PTHR11551:SF3,PRINTS…
LG12	maker	gene	3397654	3402652	.	-	.	ID=GAMO_00027279;Name=GAMO_00027279;Alias=maker-LG12-augustus-gene-34.70;Note=Similar to TNS3: Tensin-3 (Homo sapiens);Dbxref=Gene3D:G3DSA:2.30.29.30,InterPro:IPR006020,InterPro:IPR011993,InterPro:IPR013625,PANTHER:PTHR12305,PANTHER:PTHR12305:SF41,Pfam:PF08416,ProSiteProfiles:PS01179,SMART:SM00462,SUPERFAMILY:SSF50729;Ontology_term=GO:0005515;
LG12	maker	gene	3411789	3420656	.	-	.	ID=GAMO_00027280;Name=GAMO_00027280;Alias=genemark-LG12-processed-gene-34.41;Note=Similar to Tns3: Tensin-3 (Mus musculus);
LG12	maker	gene	3426537	3433989	.	+	.	ID=GAMO_00027282;Name=GAMO_00027282;Alias=maker-LG12-snap-gene-34.79;Note=Similar to FMO5: Dimethylaniline monooxygenase [N-oxide-forming] 5 (Oryctolagus cuniculus);Dbxref=Gene3D:G3DSA:3.50.50.60,InterPro:IPR000960,InterPro:IPR002257,InterPro:IPR012143,InterPro:IPR020946,PANTHER:PTHR23023,PANTHER:PTHR23023:SF78,PIRSF:PIRSF000332,PRINTS:PR00370,PRINTS:PR01125,Pfam:PF00743,ProSiteProfiles:PS51257,S…
LG12	maker	gene	3453235	3460611	.	+	.	ID=GAMO_00027285;Name=GAMO_00027285;Alias=maker-LG12-snap-gene-34.80;Note=Similar to Fmo5: Dimethylaniline monooxygenase [N-oxide-forming] 5 (Mus musculus);Dbxref=Gene3D:G3DSA:3.50.50.60,InterPro:IPR000960,InterPro:IPR002257,InterPro:IPR012143,InterPro:IPR020946,PANTHER:PTHR23023,PANTHER:PTHR23023:SF78,PIRSF:PIRSF000332,PRINTS:PR00370,PRINTS:PR01125,Pfam:PF00743,SUPERFAMILY:SSF51905;Ontology_term…
LG12	maker	gene	3459845	3475074	.	-	.	ID=GAMO_00027286;Name=GAMO_00027286;Alias=maker-LG12-snap-gene-35.49;Note=Similar to Fmo2: Dimethylaniline monooxygenase [N-oxide-forming] 2 (Mus musculus);Dbxref=Gene3D:G3DSA:3.50.50.60,InterPro:IPR000960,InterPro:IPR002253,InterPro:IPR012143,InterPro:IPR020946,PANTHER:PTHR23023,PANTHER:PTHR23023:SF78,PIRSF:PIRSF000332,PRINTS:PR00370,PRINTS:PR01121,Pfam:PF00743,SUPERFAMILY:SSF51905;Ontology_term…
LG12	maker	gene	3491041	3499988	.	+	.	ID=GAMO_00027288;Name=GAMO_00027288;Alias=augustus_masked-LG12-processed-gene-35.0;Note=Similar to PRDX6: Peroxiredoxin-6 (Gallus gallus);Dbxref=Gene3D:G3DSA:3.30.1020.10,Gene3D:G3DSA:3.40.30.10,InterPro:IPR000866,InterPro:IPR012336,InterPro:IPR019479,InterPro:IPR024706,PANTHER:PTHR10681,PANTHER:PTHR10681:SF66,PIRSF:PIRSF000239,Pfam:PF00578,Pfam:PF10417,ProSiteProfiles:PS51352,SUPERFAMILY:SSF5283…
LG12	maker	gene	3491664	3496321	.	-	.	ID=GAMO_00027289;Name=GAMO_00027289;Alias=maker-LG12-augustus-gene-35.45;Note=Similar to ppapdc2: Presqualene diphosphate phosphatase (Danio rerio);Dbxref=Gene3D:G3DSA:1.20.144.10,InterPro:IPR000326,PANTHER:PTHR14969,PANTHER:PTHR14969:SF18,Pfam:PF01569,SMART:SM00014,SUPERFAMILY:SSF48317;Ontology_term=GO:0003824,GO:0016020;
LG12	maker	gene	3599415	3600404	.	+	.	ID=GAMO_00027298;Name=GAMO_00027298;Alias=augustus_masked-LG12-processed-gene-36.0;Note=Similar to JUN: Transcription factor AP-1 (Serinus canaria);Dbxref=Coils:Coil,Gene3D:G3DSA:1.10.880.10,Gene3D:G3DSA:1.20.5.170,InterPro:IPR002112,InterPro:IPR004827,InterPro:IPR005643,InterPro:IPR008917,PANTHER:PTHR11462,PANTHER:PTHR11462:SF8,PRINTS:PR00043,Pfam:PF00170,Pfam:PF03957,ProSitePatterns:PS00036,Pro…
LG12	maker	gene	3603061	3610621	.	+	.	ID=GAMO_00027299;Name=GAMO_00027299;Alias=maker-LG12-augustus-gene-36.47;Note=Similar to ANK1: Ankyrin-1 (Homo sapiens);Dbxref=Gene3D:G3DSA:1.10.533.10,Gene3D:G3DSA:1.25.40.20,InterPro:IPR001315,InterPro:IPR002110,InterPro:IPR011029,InterPro:IPR020683,PANTHER:PTHR24123,PANTHER:PTHR24123:SF9,PRINTS:PR01415,Pfam:PF12796,Pfam:PF13857,ProSiteProfiles:PS50088,ProSiteProfiles:PS50209,ProSiteProfiles:PS…
LG12	maker	gene	3612327	3613433	.	+	.	ID=GAMO_00027300;Name=GAMO_00027300;Alias=snap_masked-LG12-processed-gene-36.40;Note=Similar to Faslg: Tumor necrosis factor ligand superfamily member 6 (Mus musculus);Dbxref=Gene3D:G3DSA:2.60.120.40,InterPro:IPR006052,InterPro:IPR008064,InterPro:IPR008983,PANTHER:PTHR11471,PANTHER:PTHR11471:SF24,Pfam:PF00229,ProSiteProfiles:PS50049,SMART:SM00207,SUPERFAMILY:SSF49842;Ontology_term=GO:0005164,GO:0…
LG12	maker	gene	3677675	3696932	.	-	.	ID=GAMO_00027306;Name=GAMO_00027306;Alias=maker-LG12-augustus-gene-37.44;Note=Similar to fam20b: Glycosaminoglycan xylosylkinase (Danio rerio);Dbxref=InterPro:IPR009581,InterPro:IPR024869,PANTHER:PTHR12450,Pfam:PF06702;
LG12	maker	gene	3699065	3700722	.	-	.	ID=GAMO_00027308;Name=GAMO_00027308;Alias=snap_masked-LG12-processed-gene-37.32;Note=Protein of unknown function;
LG12	maker	gene	3716396	3732893	.	+	.	ID=GAMO_00027311;Name=GAMO_00027311;Alias=maker-LG12-augustus-gene-37.43;Note=Similar to Angptl1: Angiopoietin-related protein 1 (Mus musculus);Dbxref=Coils:Coil,Gene3D:G3DSA:3.90.215.10,Gene3D:G3DSA:4.10.530.10,InterPro:IPR002181,InterPro:IPR014715,InterPro:IPR014716,PANTHER:PTHR19143,PANTHER:PTHR19143:SF25,Pfam:PF00147,ProSiteProfiles:PS51406,SMART:SM00186,SUPERFAMILY:SSF56496;
LG12	maker	gene	3773119	3774823	.	-	.	ID=GAMO_00027316;Name=GAMO_00027316;Alias=maker-LG12-snap-gene-37.54;Note=Similar to coa7: Cytochrome c oxidase assembly factor 7 (Danio rerio);Dbxref=Gene3D:G3DSA:1.25.40.10,InterPro:IPR006597,InterPro:IPR011990,PANTHER:PTHR13891,PANTHER:PTHR13891:SF1,Pfam:PF08238,SMART:SM00671,SUPERFAMILY:SSF81901;Ontology_term=GO:0005515;
LG12	maker	gene	3774812	3781745	.	+	.	ID=GAMO_00027317;Name=GAMO_00027317;Alias=genemark-LG12-processed-gene-38.10;Note=Similar to zyg11: Protein zyg-11 homolog (Danio rerio);Dbxref=PANTHER:PTHR12904,PANTHER:PTHR12904:SF19;
LG12	maker	gene	3783928	3789557	.	-	.	ID=GAMO_00027320;Name=GAMO_00027320;Alias=snap_masked-LG12-processed-gene-38.37;Note=Similar to Echdc2: Enoyl-CoA hydratase domain-containing protein 2%2C mitochondrial (Mus musculus);Dbxref=Gene3D:G3DSA:3.90.226.10,InterPro:IPR001753,InterPro:IPR018376,InterPro:IPR029045,PANTHER:PTHR11941,PANTHER:PTHR11941:SF44,Pfam:PF00378,ProSitePatterns:PS00166,SUPERFAMILY:SSF52096;Ontology_term=GO:0003824,GO…
LG12	maker	gene	3789735	3807588	.	+	.	ID=GAMO_00027322;Name=GAMO_00027322;Alias=maker-LG12-snap-gene-38.57;Note=Similar to LRRC52: Leucine-rich repeat-containing protein 52 (Homo sapiens);Dbxref=Gene3D:G3DSA:3.80.10.10,InterPro:IPR000372,InterPro:IPR000483,InterPro:IPR001611,InterPro:IPR003591,PANTHER:PTHR24367,PANTHER:PTHR24367:SF37,Pfam:PF01462,Pfam:PF13855,ProSiteProfiles:PS51450,SMART:SM00013,SMART:SM00082,SMART:SM00369,SUPERFAMI…
LG12	maker	gene	3836499	3839763	.	-	.	ID=GAMO_00027326;Name=GAMO_00027326;Alias=maker-LG12-augustus-gene-38.54;Note=Similar to mmachc: Methylmalonic aciduria and homocystinuria type C protein homolog (Danio rerio);Dbxref=PANTHER:PTHR31457;
LG12	maker	gene	3839213	3846196	.	+	.	ID=GAMO_00027327;Name=GAMO_00027327;Alias=maker-LG12-augustus-gene-38.52;Note=Protein of unknown function;Dbxref=Coils:Coil;
LG12	maker	gene	3847346	3857521	.	-	.	ID=GAMO_00027328;Name=GAMO_00027328;Alias=maker-LG12-augustus-gene-38.55;Note=Protein of unknown function;
LG12	maker	gene	3857866	3905424	.	+	.	ID=GAMO_00027330;Name=GAMO_00027330;Alias=augustus_masked-LG12-processed-gene-39.0;Note=Similar to PFAS: Phosphoribosylformylglycinamidine synthase (Homo sapiens);Dbxref=Coils:Coil,Gene3D:G3DSA:1.25.10.10,Gene3D:G3DSA:3.30.1330.10,Gene3D:G3DSA:3.40.50.880,InterPro:IPR000728,InterPro:IPR001494,InterPro:IPR010918,InterPro:IPR011989,InterPro:IPR013598,InterPro:IPR016024,InterPro:IPR016188,InterPro:I…
LG12	maker	gene	3906033	3907770	.	-	.	ID=GAMO_00027337;Name=GAMO_00027337;Alias=genemark-LG12-processed-gene-39.19;Note=Protein of unknown function;
LG12	maker	gene	3911759	3925492	.	+	.	ID=GAMO_00027339;Name=GAMO_00027339;Alias=maker-LG12-snap-gene-39.52;Note=Similar to hook1: Protein Hook homolog 1 (Danio rerio);Dbxref=Coils:Coil,InterPro:IPR008636,PANTHER:PTHR18947,PANTHER:PTHR18947:SF33,Pfam:PF05622,SUPERFAMILY:SSF116907;
LG12	maker	gene	3929683	3930296	.	+	.	ID=GAMO_00027341;Name=GAMO_00027341;Alias=snap_masked-LG12-processed-gene-39.38;Note=Similar to hook1: Protein Hook homolog 1 (Danio rerio);
LG12	maker	gene	3930837	3938323	.	-	.	ID=GAMO_00027342;Name=GAMO_00027342;Alias=snap_masked-LG12-processed-gene-39.42;Note=Similar to Cyp2j6: Cytochrome P450 2J6 (Mus musculus);Dbxref=Gene3D:G3DSA:1.10.630.10,InterPro:IPR001128,InterPro:IPR002401,InterPro:IPR017972,PANTHER:PTHR24300,PANTHER:PTHR24300:SF1,PRINTS:PR00385,PRINTS:PR00463,Pfam:PF00067,ProSitePatterns:PS00086,SUPERFAMILY:SSF48264;Ontology_term=GO:0005506,GO:0016705,GO:0020…
LG12	maker	gene	3939479	3950512	.	+	.	ID=GAMO_00027343;Name=GAMO_00027343;Alias=maker-LG12-augustus-gene-40.39;Note=Similar to CYP2J2: Cytochrome P450 2J2 (Homo sapiens);Dbxref=Gene3D:G3DSA:1.10.630.10,InterPro:IPR001128,InterPro:IPR002401,InterPro:IPR008069,PANTHER:PTHR24300,PANTHER:PTHR24300:SF1,PRINTS:PR00385,PRINTS:PR00463,PRINTS:PR01686,Pfam:PF00067,SUPERFAMILY:SSF48264;Ontology_term=GO:0005506,GO:0016705,GO:0016712,GO:0020037,G…
LG12	maker	gene	3950538	4033694	.	+	.	ID=GAMO_00027344;Name=GAMO_00027344;Alias=maker-LG12-snap-gene-40.45;Note=Similar to CYP2J2: Cytochrome P450 2J2 (Homo sapiens);Dbxref=Gene3D:G3DSA:1.10.630.10,InterPro:IPR001128,InterPro:IPR002401,InterPro:IPR008069,InterPro:IPR017972,PANTHER:PTHR24300,PANTHER:PTHR24300:SF1,PRINTS:PR00385,PRINTS:PR00463,PRINTS:PR01686,Pfam:PF00067,ProSitePatterns:PS00086,SUPERFAMILY:SSF48264;Ontology_term=GO:000…
LG12	maker	gene	4035734	4050243	.	+	.	ID=GAMO_00027347;Name=GAMO_00027347;Alias=snap_masked-LG12-processed-gene-40.33;Note=Protein of unknown function;
LG12	maker	gene	4070860	4074192	.	-	.	ID=GAMO_00027352;Name=GAMO_00027352;Alias=genemark-LG12-processed-gene-41.4;Note=Similar to IFI44L: Interferon-induced protein 44-like (Homo sapiens);Dbxref=Coils:Coil,Gene3D:G3DSA:3.40.50.300,InterPro:IPR027417,PANTHER:PTHR14241,PANTHER:PTHR14241:SF13,SUPERFAMILY:SSF52540;
LG12	maker	gene	4092143	4097513	.	-	.	ID=GAMO_00027354;Name=GAMO_00027354;Alias=maker-LG12-augustus-gene-41.56;Note=Similar to ARRDC2: Arrestin domain-containing protein 2 (Homo sapiens);Dbxref=InterPro:IPR011021,InterPro:IPR011022,InterPro:IPR014756,PANTHER:PTHR11188,PANTHER:PTHR11188:SF48,Pfam:PF00339,Pfam:PF02752,SMART:SM01017,SUPERFAMILY:SSF81296;
LG12	maker	gene	4110532	4113770	.	+	.	ID=GAMO_00027356;Name=GAMO_00027356;Alias=genemark-LG12-processed-gene-41.9;Note=Similar to UBA52: Ubiquitin-60S ribosomal protein L40 (Ovis aries);Dbxref=Gene3D:G3DSA:3.10.20.90,InterPro:IPR000626,InterPro:IPR001975,InterPro:IPR019954,InterPro:IPR019956,InterPro:IPR029071,PANTHER:PTHR10666,PRINTS:PR00348,Pfam:PF00240,Pfam:PF01020,ProSitePatterns:PS00299,ProSiteProfiles:PS50053,SMART:SM00213,SUPE…
LG12	maker	gene	4113836	4132184	.	-	.	ID=GAMO_00027357;Name=GAMO_00027357;Alias=snap_masked-LG12-processed-gene-41.45;Note=Similar to Homer3: Homer protein homolog 3 (Rattus norvegicus);Dbxref=Coils:Coil,Gene3D:G3DSA:2.30.29.30,InterPro:IPR000697,InterPro:IPR011993,PANTHER:PTHR10918,PANTHER:PTHR10918:SF4,Pfam:PF00568,ProSiteProfiles:PS50229,SMART:SM00461,SUPERFAMILY:SSF50729;
LG12	maker	gene	4134202	4142347	.	+	.	ID=GAMO_00027360;Name=GAMO_00027360;Alias=snap_masked-LG12-processed-gene-41.40;Note=Similar to DDX49: Probable ATP-dependent RNA helicase DDX49 (Homo sapiens);Dbxref=Coils:Coil,Gene3D:G3DSA:3.40.50.300,InterPro:IPR000629,InterPro:IPR001650,InterPro:IPR011545,InterPro:IPR014001,InterPro:IPR014014,InterPro:IPR027417,PANTHER:PTHR24031,PANTHER:PTHR24031:SF145,Pfam:PF00270,Pfam:PF00271,ProSitePattern…
LG12	maker	gene	4140486	4141317	.	-	.	ID=GAMO_00027362;Name=GAMO_00027362;Alias=maker-LG12-snap-gene-41.68;Note=Protein of unknown function;
LG12	maker	gene	4141610	4154366	.	-	.	ID=GAMO_00027363;Name=GAMO_00027363;Alias=augustus_masked-LG12-processed-gene-41.29;Note=Similar to UPF1: Regulator of nonsense transcripts 1 (Homo sapiens);Dbxref=Gene3D:G3DSA:3.40.50.300,InterPro:IPR018999,InterPro:IPR027417,PANTHER:PTHR10887,PANTHER:PTHR10887:SF340,Pfam:PF09416,Pfam:PF13086,Pfam:PF13087,SUPERFAMILY:SSF52540;Ontology_term=GO:0000184,GO:0003677,GO:0004386,GO:0005524,GO:0005737,G…
LG12	maker	gene	4154820	4163620	.	-	.	ID=GAMO_00027365;Name=GAMO_00027365;Alias=snap_masked-LG12-processed-gene-41.51;Note=Similar to Pgpep1: Pyroglutamyl-peptidase 1 (Rattus norvegicus);Dbxref=Gene3D:G3DSA:3.40.630.20,InterPro:IPR000816,InterPro:IPR016125,PANTHER:PTHR23402,PANTHER:PTHR23402:SF11,PIRSF:PIRSF015592,PRINTS:PR00706,Pfam:PF01470,ProSitePatterns:PS01333,ProSitePatterns:PS01334,SUPERFAMILY:SSF53182;Ontology_term=GO:0006508;
LG12	maker	gene	4171727	4172646	.	-	.	ID=GAMO_00027367;Name=GAMO_00027367;Alias=augustus_masked-LG12-processed-gene-41.32;Note=Similar to JUN: Transcription factor AP-1 (Serinus canaria);Dbxref=Coils:Coil,Gene3D:G3DSA:1.10.880.10,Gene3D:G3DSA:1.20.5.170,InterPro:IPR004827,InterPro:IPR005643,InterPro:IPR008917,PANTHER:PTHR11462,PANTHER:PTHR11462:SF7,Pfam:PF00170,Pfam:PF03957,ProSitePatterns:PS00036,ProSiteProfiles:PS50217,SMART:SM0033…
LG12	maker	gene	4177344	4179990	.	-	.	ID=GAMO_00027370;Name=GAMO_00027370;Alias=maker-LG12-augustus-gene-42.66;Note=Similar to Lsm4: U6 snRNA-associated Sm-like protein LSm4 (Mus musculus);Dbxref=Gene3D:G3DSA:2.30.30.100,InterPro:IPR001163,InterPro:IPR006649,InterPro:IPR010920,InterPro:IPR027141,PANTHER:PTHR23338,PANTHER:PTHR23338:SF16,Pfam:PF01423,SMART:SM00651,SUPERFAMILY:SSF50182;
LG12	maker	gene	4180234	4182796	.	+	.	ID=GAMO_00027371;Name=GAMO_00027371;Alias=maker-LG12-augustus-gene-42.62;Note=Similar to mpv17l2: Mpv17-like protein 2 (Danio rerio);Dbxref=InterPro:IPR007248,PANTHER:PTHR11266,PANTHER:PTHR11266:SF19,Pfam:PF04117;Ontology_term=GO:0016021;
LG12	maker	gene	4183797	4242321	.	-	.	ID=GAMO_00027372;Name=GAMO_00027372;Alias=maker-LG12-snap-gene-42.79;Note=Similar to Palld: Palladin (Mus musculus);Dbxref=Coils:Coil,Gene3D:G3DSA:2.60.40.10,InterPro:IPR003598,InterPro:IPR003599,InterPro:IPR007110,InterPro:IPR013098,InterPro:IPR013783,PANTHER:PTHR19897,PANTHER:PTHR19897:SF152,Pfam:PF07679,ProSiteProfiles:PS50835,SMART:SM00408,SMART:SM00409,SUPERFAMILY:SSF48726;Ontology_term=GO:0…
LG12	maker	gene	4195870	4198421	.	+	.	ID=GAMO_00027375;Name=GAMO_00027375;Alias=genemark-LG12-processed-gene-42.11;Note=Protein of unknown function;
LG12	maker	gene	4244290	4269158	.	+	.	ID=GAMO_00027379;Name=GAMO_00027379;Alias=maker-LG12-augustus-gene-42.63;Note=Similar to ANAPC4: Anaphase-promoting complex subunit 4 (Homo sapiens);Dbxref=Coils:Coil,Gene3D:G3DSA:2.130.10.10,InterPro:IPR015943,InterPro:IPR024790,InterPro:IPR024977,InterPro:IPR026179,PANTHER:PTHR22406,PANTHER:PTHR22406:SF4,Pfam:PF12894,Pfam:PF12896,Pfam:PF15301,SUPERFAMILY:SSF69322;Ontology_term=GO:0005515;
LG12	maker	gene	4270258	4272095	.	+	.	ID=GAMO_00027382;Name=GAMO_00027382;Alias=maker-LG12-augustus-gene-42.64;Note=Similar to Slc10a4: Sodium/bile acid cotransporter 4 (Mus musculus);Dbxref=InterPro:IPR002657,PANTHER:PTHR10361,PANTHER:PTHR10361:SF20,Pfam:PF01758;Ontology_term=GO:0006814,GO:0008508,GO:0016020;
LG12	maker	gene	4273049	4274220	.	+	.	ID=GAMO_00027383;Name=GAMO_00027383;Alias=maker-LG12-snap-gene-42.77;Note=Similar to zar1: Zygote arrest protein 1 (Takifugu rubripes);Dbxref=InterPro:IPR026775,InterPro:IPR027377,PANTHER:PTHR31054,PANTHER:PTHR31054:SF2,Pfam:PF13695;
LG12	maker	gene	4275737	4344874	.	-	.	ID=GAMO_00027385;Name=GAMO_00027385;Alias=maker-LG12-snap-gene-43.54;Note=Similar to FRYL: Protein furry homolog-like (Homo sapiens);Dbxref=Gene3D:G3DSA:1.25.10.10,InterPro:IPR011989,InterPro:IPR016024,InterPro:IPR025614,InterPro:IPR029473,PANTHER:PTHR12295,PANTHER:PTHR12295:SF9,Pfam:PF14222,Pfam:PF14228,SUPERFAMILY:SSF48371;Ontology_term=GO:0005488;
LG12	maker	gene	4348883	4355568	.	+	.	ID=GAMO_00027393;Name=GAMO_00027393;Alias=augustus_masked-LG12-processed-gene-43.28;Note=Similar to dcun1d4: DCN1-like protein 4 (Danio rerio);Dbxref=InterPro:IPR005176,InterPro:IPR014764,PANTHER:PTHR12281,PANTHER:PTHR12281:SF8,Pfam:PF03556,ProSiteProfiles:PS51229;
LG12	maker	gene	4354262	4367861	.	-	.	ID=GAMO_00027394;Name=GAMO_00027394;Alias=augustus_masked-LG12-processed-gene-43.29;Note=Similar to Lrrc66: Leucine-rich repeat-containing protein 66 (Mus musculus);Dbxref=Gene3D:G3DSA:3.80.10.10,InterPro:IPR000483,InterPro:IPR001611,InterPro:IPR003591,PANTHER:PTHR24373,Pfam:PF13855,ProSiteProfiles:PS51450,SMART:SM00082,SMART:SM00369,SUPERFAMILY:SSF52058;Ontology_term=GO:0005515;
LG12	maker	gene	4368386	4373417	.	-	.	ID=GAMO_00027395;Name=GAMO_00027395;Alias=maker-LG12-augustus-gene-43.51;Note=Similar to SGCB: Beta-sarcoglycan (Pongo abelii);Dbxref=InterPro:IPR006875,InterPro:IPR027659,PANTHER:PTHR21142,Pfam:PF04790;Ontology_term=GO:0007517,GO:0016012,GO:0016021;
LG12	maker	gene	4374471	4380120	.	+	.	ID=GAMO_00027396;Name=GAMO_00027396;Alias=maker-LG12-snap-gene-44.9;Note=Similar to spata18: Mitochondria-eating protein (Danio rerio);Dbxref=Coils:Coil,InterPro:IPR026169,PANTHER:PTHR21771,PANTHER:PTHR21771:SF0;Ontology_term=GO:0005741,GO:0033554;
LG12	maker	gene	4395414	4396184	.	-	.	ID=GAMO_00027398;Name=GAMO_00027398;Alias=maker-LG12-snap-gene-45.77;Note=Protein of unknown function;Dbxref=PANTHER:PTHR15087;
LG12	maker	gene	4404147	4407864	.	-	.	ID=GAMO_00027399;Name=GAMO_00027399;Alias=snap_masked-LG12-processed-gene-45.65;Note=Protein of unknown function;
LG12	maker	gene	4446592	4471618	.	-	.	ID=GAMO_00027407;Name=GAMO_00027407;Alias=maker-LG12-snap-gene-45.79;Note=Similar to pdgfra: Platelet-derived growth factor receptor alpha (Takifugu rubripes);Dbxref=Gene3D:G3DSA:1.10.510.10,Gene3D:G3DSA:2.60.40.10,Gene3D:G3DSA:3.30.200.20,InterPro:IPR001245,InterPro:IPR003598,InterPro:IPR003599,InterPro:IPR007110,InterPro:IPR011009,InterPro:IPR013098,InterPro:IPR013783,InterPro:IPR020635,InterPr…
LG12	maker	gene	4477829	4478910	.	-	.	ID=GAMO_00027412;Name=GAMO_00027412;Alias=maker-LG12-augustus-gene-45.74;Note=Similar to GSX2: GS homeobox 2 (Homo sapiens);Dbxref=Gene3D:G3DSA:1.10.10.60,InterPro:IPR001356,InterPro:IPR009057,InterPro:IPR017970,InterPro:IPR020479,PANTHER:PTHR24326,PANTHER:PTHR24326:SF170,PRINTS:PR00024,Pfam:PF00046,ProSitePatterns:PS00027,ProSiteProfiles:PS50071,SMART:SM00389,SUPERFAMILY:SSF46689;Ontology_term=G…
LG12	maker	gene	4558647	4602482	.	+	.	ID=GAMO_00027416;Name=GAMO_00027416;Alias=maker-LG12-snap-gene-46.58;Note=Similar to Lnx1: E3 ubiquitin-protein ligase LNX (Mus musculus);Dbxref=Gene3D:G3DSA:2.30.42.10,Gene3D:G3DSA:3.30.40.10,InterPro:IPR001478,InterPro:IPR001841,InterPro:IPR013083,InterPro:IPR017907,PANTHER:PTHR19964,PANTHER:PTHR19964:SF14,Pfam:PF00595,Pfam:PF13639,ProSitePatterns:PS00518,ProSiteProfiles:PS50089,ProSiteProfiles…
LG12	maker	gene	4611521	4613019	.	+	.	ID=GAMO_00027425;Name=GAMO_00027425;Alias=maker-LG12-snap-gene-46.60;Note=Protein of unknown function;
LG12	maker	gene	4622781	4717282	.	+	.	ID=GAMO_00027427;Name=GAMO_00027427;Alias=maker-LG12-snap-gene-47.88;Note=Similar to SCFD2: Sec1 family domain-containing protein 2 (Homo sapiens);Dbxref=Gene3D:G3DSA:3.40.50.1910,InterPro:IPR001619,InterPro:IPR027482,PANTHER:PTHR11679,PANTHER:PTHR11679:SF29,SUPERFAMILY:SSF56815;Ontology_term=GO:0006904,GO:0016192;
LG12	maker	gene	4712085	4714400	.	-	.	ID=GAMO_00027434;Name=GAMO_00027434;Alias=maker-LG12-augustus-gene-47.87;Note=Similar to rasl11b: Ras-like protein family member 11B (Danio rerio);Dbxref=Gene3D:G3DSA:3.40.50.300,Gene3D:G3DSA:3.90.70.10,InterPro:IPR000169,InterPro:IPR000668,InterPro:IPR001806,InterPro:IPR003578,InterPro:IPR003579,InterPro:IPR005225,InterPro:IPR013128,InterPro:IPR020849,InterPro:IPR025660,InterPro:IPR025661,InterP…
LG12	maker	gene	4725927	4726944	.	-	.	ID=GAMO_00027436;Name=GAMO_00027436;Alias=genemark-LG12-processed-gene-47.55;Note=Protein of unknown function;Dbxref=Coils:Coil;
LG12	maker	gene	4729786	4740221	.	+	.	ID=GAMO_00027437;Name=GAMO_00027437;Alias=augustus_masked-LG12-processed-gene-47.6;Note=Similar to usp46: Ubiquitin carboxyl-terminal hydrolase 46 (Danio rerio);Dbxref=Gene3D:G3DSA:2.20.210.10,InterPro:IPR001394,InterPro:IPR018200,InterPro:IPR028889,PANTHER:PTHR24619,PANTHER:PTHR24619:SF120,Pfam:PF00443,ProSitePatterns:PS00973,ProSiteProfiles:PS50235,SUPERFAMILY:SSF54001;Ontology_term=GO:0006511,…
LG12	maker	gene	4754478	4776795	.	+	.	ID=GAMO_00027439;Name=GAMO_00027439;Alias=maker-LG12-snap-gene-47.90;Note=Similar to PHLPP1: PH domain leucine-rich repeat-containing protein phosphatase 1 (Homo sapiens);Dbxref=Coils:Coil,Gene3D:G3DSA:3.60.40.10,Gene3D:G3DSA:3.80.10.10,InterPro:IPR001611,InterPro:IPR001932,InterPro:IPR003591,PANTHER:PTHR23155,PANTHER:PTHR23155:SF252,Pfam:PF00481,Pfam:PF00560,Pfam:PF13855,ProSiteProfiles:PS51450,…
LG12	maker	gene	4776907	4779298	.	-	.	ID=GAMO_00027442;Name=GAMO_00027442;Alias=genemark-LG12-processed-gene-48.9;Note=Similar to Marveld3: MARVEL domain-containing protein 3 (Mus musculus);Dbxref=InterPro:IPR008253,PANTHER:PTHR21737,PANTHER:PTHR21737:SF5,ProSiteProfiles:PS51225;Ontology_term=GO:0016020;
LG12	maker	gene	4781392	4791556	.	+	.	ID=GAMO_00027444;Name=GAMO_00027444;Alias=maker-LG12-augustus-gene-48.30;Note=Similar to UPF0598 protein C8orf82 homolog (Bos taurus);Dbxref=InterPro:IPR028108,PANTHER:PTHR31449,PANTHER:PTHR31449:SF1,Pfam:PF14956;
LG12	maker	gene	4791614	4824141	.	+	.	ID=GAMO_00027446;Name=GAMO_00027446;Alias=maker-LG12-snap-gene-48.39;Note=Similar to Plcg1: 1-phosphatidylinositol 4%2C5-bisphosphate phosphodiesterase gamma-1 (Mus musculus);Dbxref=Coils:Coil,Gene3D:G3DSA:1.10.238.10,Gene3D:G3DSA:2.30.29.30,Gene3D:G3DSA:2.30.30.40,Gene3D:G3DSA:2.60.40.150,Gene3D:G3DSA:3.20.20.190,Gene3D:G3DSA:3.30.505.10,InterPro:IPR000008,InterPro:IPR000909,InterPro:IPR000980,I…
LG12	maker	gene	4825787	4831746	.	+	.	ID=GAMO_00027449;Name=GAMO_00027449;Alias=maker-LG12-augustus-gene-48.35;Note=Similar to gpt2: Alanine aminotransferase 2 (Xenopus laevis);Dbxref=Gene3D:G3DSA:3.40.640.10,Gene3D:G3DSA:3.90.1150.10,InterPro:IPR004839,InterPro:IPR015421,InterPro:IPR015422,InterPro:IPR015424,PANTHER:PTHR11751,PANTHER:PTHR11751:SF308,Pfam:PF00155,SUPERFAMILY:SSF53383;Ontology_term=GO:0003824,GO:0009058,GO:0030170;
LG12	maker	gene	4865230	4888478	.	+	.	ID=GAMO_00027454;Name=GAMO_00027454;Alias=maker-LG12-snap-gene-49.50;Note=Similar to ADCYAP1R1: Pituitary adenylate cyclase-activating polypeptide type I receptor (Homo sapiens);Dbxref=InterPro:IPR000832,InterPro:IPR001879,InterPro:IPR017981,InterPro:IPR017983,PANTHER:PTHR12011,PANTHER:PTHR12011:SF228,PRINTS:PR00249,Pfam:PF00002,Pfam:PF02793,ProSitePatterns:PS00649,ProSitePatterns:PS00650,ProSite…
LG12	maker	gene	4909306	4910702	.	+	.	ID=GAMO_00027461;Name=GAMO_00027461;Alias=genemark-LG12-processed-gene-49.24;Note=Protein of unknown function;
LG12	maker	gene	4924748	4933875	.	-	.	ID=GAMO_00027463;Name=GAMO_00027463;Alias=augustus_masked-LG12-processed-gene-49.5;Note=Similar to CYLD: Ubiquitin carboxyl-terminal hydrolase CYLD (Homo sapiens);Dbxref=Gene3D:G3DSA:2.30.30.190,InterPro:IPR000938,InterPro:IPR001394,InterPro:IPR018200,PANTHER:PTHR11830,PANTHER:PTHR11830:SF2,Pfam:PF00443,Pfam:PF01302,ProSitePatterns:PS00972,ProSiteProfiles:PS50245,SMART:SM01052,SUPERFAMILY:SSF5400…
LG12	maker	gene	4970088	4992946	.	-	.	ID=GAMO_00027468;Name=GAMO_00027468;Alias=maker-LG12-snap-gene-51.107;Note=Protein of unknown function;
LG12	maker	gene	4977769	5046750	.	+	.	ID=GAMO_00027470;Name=GAMO_00027470;Alias=maker-LG12-snap-gene-50.54;Note=Similar to mafa: Transcription factor MafA (Danio rerio);Dbxref=Coils:Coil,Gene3D:G3DSA:1.10.880.10,Gene3D:G3DSA:1.20.5.170,InterPro:IPR000571,InterPro:IPR004826,InterPro:IPR004827,InterPro:IPR008917,InterPro:IPR013592,InterPro:IPR024874,InterPro:IPR028562,PANTHER:PTHR10129,PANTHER:PTHR10129:SF24,Pfam:PF03131,Pfam:PF08383,P…
LG12	maker	gene	4993013	5001830	.	-	.	ID=GAMO_00027471;Name=GAMO_00027471;Alias=maker-LG12-snap-gene-51.111;Note=Protein of unknown function;
LG12	maker	gene	5001841	5013877	.	-	.	ID=GAMO_00027472;Name=GAMO_00027472;Alias=maker-LG12-snap-gene-51.114;Note=Protein of unknown function;
LG12	maker	gene	5013909	5016675	.	-	.	ID=GAMO_00027473;Name=GAMO_00027473;Alias=maker-LG12-snap-gene-51.109;Note=Protein of unknown function;Dbxref=PANTHER:PTHR23304;
LG12	maker	gene	5072637	5094600	.	-	.	ID=GAMO_00027479;Name=GAMO_00027479;Alias=snap_masked-LG12-processed-gene-51.73;Note=Similar to Rhpn1: Rhophilin-1 (Mus musculus);Dbxref=Gene3D:G3DSA:1.10.10.10,Gene3D:G3DSA:1.10.555.10,Gene3D:G3DSA:1.25.40.280,Gene3D:G3DSA:2.30.42.10,InterPro:IPR000198,InterPro:IPR000591,InterPro:IPR001478,InterPro:IPR004328,InterPro:IPR008936,InterPro:IPR011072,InterPro:IPR011991,PANTHER:PTHR16206,PANTHER:PTHR1…
LG12	maker	gene	5109124	5111766	.	-	.	ID=GAMO_00027482;Name=GAMO_00027482;Alias=genemark-LG12-processed-gene-51.49;Note=Similar to nipblb: Nipped-B-like protein B (Danio rerio);Dbxref=Coils:Coil,PANTHER:PTHR13585;
LG12	maker	gene	5115915	5133907	.	-	.	ID=GAMO_00027483;Name=GAMO_00027483;Alias=snap_masked-LG12-processed-gene-51.80;Note=Similar to Zcchc11: Terminal uridylyltransferase 4 (Mus musculus);Dbxref=Coils:Coil,Gene3D:G3DSA:3.30.460.10,Gene3D:G3DSA:4.10.60.10,InterPro:IPR001878,InterPro:IPR002058,InterPro:IPR002934,PANTHER:PTHR12271,PANTHER:PTHR12271:SF49,Pfam:PF00098,Pfam:PF01909,Pfam:PF03828,ProSiteProfiles:PS50158,SMART:SM00343,SUPERF…
LG12	maker	gene	5136943	5139831	.	+	.	ID=GAMO_00027485;Name=GAMO_00027485;Alias=maker-LG12-snap-gene-51.104;Note=Similar to GPX7: Glutathione peroxidase 7 (Bos taurus);Dbxref=Gene3D:G3DSA:1.10.418.10,Gene3D:G3DSA:1.20.5.190,Gene3D:G3DSA:3.40.30.10,InterPro:IPR000048,InterPro:IPR000889,InterPro:IPR001715,InterPro:IPR012336,InterPro:IPR013376,InterPro:IPR016024,InterPro:IPR022613,InterPro:IPR027417,PANTHER:PTHR11592,PANTHER:PTHR11592:S…
LG12	maker	gene	5143020	5150968	.	-	.	ID=GAMO_00027486;Name=GAMO_00027486;Alias=maker-LG12-augustus-gene-51.96;Note=Similar to FAM159A: Membrane protein FAM159A (Homo sapiens);Dbxref=PANTHER:PTHR31395,PANTHER:PTHR31395:SF3;
LG12	maker	gene	5150769	5176921	.	+	.	ID=GAMO_00027487;Name=GAMO_00027487;Alias=maker-LG12-augustus-gene-51.91;Note=Similar to SLC1A7: Excitatory amino acid transporter 5 (Homo sapiens);Dbxref=Gene3D:G3DSA:1.10.3860.10,InterPro:IPR001991,InterPro:IPR018107,PANTHER:PTHR11958,PANTHER:PTHR11958:SF22,PRINTS:PR00173,Pfam:PF00375,ProSitePatterns:PS00714,SUPERFAMILY:SSF118215;Ontology_term=GO:0006835,GO:0016020,GO:0017153;
LG12	maker	gene	5176968	5192405	.	-	.	ID=GAMO_00027490;Name=GAMO_00027490;Alias=maker-LG12-snap-gene-52.55;Note=Similar to PODN: Podocan (Homo sapiens);Dbxref=Gene3D:G3DSA:3.80.10.10,InterPro:IPR001611,InterPro:IPR003591,PANTHER:PTHR24369,PANTHER:PTHR24369:SF59,PRINTS:PR00019,Pfam:PF00560,Pfam:PF13516,Pfam:PF13855,ProSiteProfiles:PS51450,SMART:SM00364,SMART:SM00369,SUPERFAMILY:SSF52058;Ontology_term=GO:0005515;
LG12	maker	gene	5193713	5201371	.	-	.	ID=GAMO_00027494;Name=GAMO_00027494;Alias=maker-LG12-augustus-gene-52.47;Note=Similar to SCP2: Non-specific lipid-transfer protein (Fragment) (Gallus gallus);Dbxref=Gene3D:G3DSA:3.30.1050.10,InterPro:IPR003033,PANTHER:PTHR24314,PANTHER:PTHR24314:SF8,Pfam:PF02036,SUPERFAMILY:SSF55718;
LG12	maker	gene	5202842	5206711	.	+	.	ID=GAMO_00027495;Name=GAMO_00027495;Alias=maker-LG12-augustus-gene-52.42;Note=Similar to cpt2: Carnitine O-palmitoyltransferase 2%2C mitochondrial (Danio rerio);Dbxref=InterPro:IPR000542,PANTHER:PTHR22589,PANTHER:PTHR22589:SF51,Pfam:PF00755,ProSitePatterns:PS00439,ProSitePatterns:PS00440,SUPERFAMILY:SSF52777;Ontology_term=GO:0016746;
LG12	maker	gene	5205580	5208276	.	-	.	ID=GAMO_00027497;Name=GAMO_00027497;Alias=maker-LG12-augustus-gene-52.48;Note=Similar to magoh: Protein mago nashi homolog (Salmo salar);Dbxref=Gene3D:G3DSA:3.30.1560.10,InterPro:IPR004023,PANTHER:PTHR12638,Pfam:PF02792,SUPERFAMILY:SSF89817;Ontology_term=GO:0005634;
LG12	maker	gene	5208578	5210047	.	+	.	ID=GAMO_00027498;Name=GAMO_00027498;Alias=genemark-LG12-processed-gene-52.11;Note=Similar to AATF: Protein AATF (Homo sapiens);Dbxref=Coils:Coil,InterPro:IPR012617,InterPro:IPR025160,PANTHER:PTHR15565,PANTHER:PTHR15565:SF0,Pfam:PF08164,Pfam:PF13339;Ontology_term=GO:0005634;
LG12	maker	gene	5208879	5215245	.	-	.	ID=GAMO_00027499;Name=GAMO_00027499;Alias=maker-LG12-augustus-gene-52.49;Note=Similar to uck2a: Uridine-cytidine kinase 2-A (Danio rerio);Dbxref=Gene3D:G3DSA:3.40.50.300,InterPro:IPR000764,InterPro:IPR006083,InterPro:IPR027417,PANTHER:PTHR10285,PANTHER:PTHR10285:SF28,PRINTS:PR00988,Pfam:PF00485,SUPERFAMILY:SSF52540;Ontology_term=GO:0005524,GO:0008152,GO:0016301;
LG12	maker	gene	5215788	5218897	.	+	.	ID=GAMO_00027500;Name=GAMO_00027500;Alias=snap_masked-LG12-processed-gene-52.35;Note=Similar to Tmco1: Transmembrane and coiled-coil domains protein 1 (Rattus norvegicus);Dbxref=Coils:Coil,InterPro:IPR002809,InterPro:IPR008559,PANTHER:PTHR20917,PIRSF:PIRSF023322,Pfam:PF01956;Ontology_term=GO:0016020;
LG12	maker	gene	5228722	5236792	.	+	.	ID=GAMO_00027501;Name=GAMO_00027501;Alias=maker-LG12-snap-gene-52.53;Note=Similar to aldh9A1: Betaine aldehyde dehydrogenase (Gadus morhua subsp. callarias);Dbxref=Gene3D:G3DSA:3.40.309.10,Gene3D:G3DSA:3.40.605.10,InterPro:IPR015590,InterPro:IPR016160,InterPro:IPR016161,InterPro:IPR016162,InterPro:IPR016163,InterPro:IPR029510,PANTHER:PTHR11699,PANTHER:PTHR11699:SF126,Pfam:PF00171,ProSitePatterns:…
LG12	maker	gene	5236840	5240080	.	+	.	ID=GAMO_00027502;Name=GAMO_00027502;Alias=maker-LG12-snap-gene-52.54;Note=Similar to med8: Mediator of RNA polymerase II transcription subunit 8 (Danio rerio);Dbxref=InterPro:IPR019364,PANTHER:PTHR13074,PANTHER:PTHR13074:SF9,Pfam:PF10232;Ontology_term=GO:0001104,GO:0006357,GO:0016592;
LG12	maker	gene	5244741	5259336	.	-	.	ID=GAMO_00027503;Name=GAMO_00027503;Alias=augustus_masked-LG12-processed-gene-53.2;Note=Similar to Pbx1: Pre-B-cell leukemia transcription factor 1 (Mus musculus);Dbxref=Coils:Coil,Gene3D:G3DSA:1.10.10.60,InterPro:IPR001356,InterPro:IPR005542,InterPro:IPR009057,InterPro:IPR017970,PANTHER:PTHR11850,PANTHER:PTHR11850:SF73,Pfam:PF00046,Pfam:PF03792,ProSitePatterns:PS00027,ProSiteProfiles:PS50071,SMA…
LG12	maker	gene	5333501	5334264	.	+	.	ID=GAMO_00027515;Name=GAMO_00027515;Alias=genemark-LG12-processed-gene-53.41;Note=Protein of unknown function;Dbxref=Coils:Coil;
LG12	maker	gene	5351618	5358153	.	+	.	ID=GAMO_00027519;Name=GAMO_00027519;Alias=augustus_masked-LG12-processed-gene-53.7;Note=Similar to GLUL: Glutamine synthetase (Bos taurus);Dbxref=Gene3D:G3DSA:3.10.20.70,Gene3D:G3DSA:3.30.590.10,InterPro:IPR008146,InterPro:IPR008147,InterPro:IPR014746,InterPro:IPR027302,InterPro:IPR027303,PANTHER:PTHR20852,PANTHER:PTHR20852:SF45,Pfam:PF00120,Pfam:PF03951,ProSitePatterns:PS00180,ProSitePatterns:PS…
LG12	maker	gene	5363772	5365253	.	+	.	ID=GAMO_00027520;Name=GAMO_00027520;Alias=augustus_masked-LG12-processed-gene-53.8;Note=Similar to ZNF648: Zinc finger protein 648 (Homo sapiens);Dbxref=Gene3D:G3DSA:3.30.160.60,InterPro:IPR007087,InterPro:IPR013087,InterPro:IPR015880,PANTHER:PTHR24376,PANTHER:PTHR24376:SF1,Pfam:PF00096,Pfam:PF13465,Pfam:PF13912,ProSitePatterns:PS00028,ProSiteProfiles:PS50157,SMART:SM00355,SUPERFAMILY:SSF57667;On…
LG12	maker	gene	5367941	5382700	.	-	.	ID=GAMO_00027521;Name=GAMO_00027521;Alias=maker-LG12-snap-gene-54.66;Note=Similar to SEC16B: Protein transport protein Sec16B (Oryctolagus cuniculus);Dbxref=InterPro:IPR024340,InterPro:IPR024880,PANTHER:PTHR13402,PANTHER:PTHR13402:SF8,Pfam:PF12931,Pfam:PF12932;Ontology_term=GO:0048208;
LG12	maker	gene	5384358	5386733	.	+	.	ID=GAMO_00027523;Name=GAMO_00027523;Alias=maker-LG12-augustus-gene-54.53;Note=Similar to GADD45A: Growth arrest and DNA damage-inducible protein GADD45 alpha (Felis catus);Dbxref=Gene3D:G3DSA:3.30.1330.30,InterPro:IPR004038,InterPro:IPR024824,InterPro:IPR029064,PANTHER:PTHR10411,PANTHER:PTHR10411:SF3,Pfam:PF01248,SUPERFAMILY:SSF55315;Ontology_term=GO:0005634,GO:0006950,GO:0051726;
LG12	maker	gene	5390246	5392442	.	-	.	ID=GAMO_00027525;Name=GAMO_00027525;Alias=maker-LG12-augustus-gene-54.57;Note=Similar to GNG12: Guanine nucleotide-binding protein G(I)/G(S)/G(O) subunit gamma-12 (Bos taurus);Dbxref=Gene3D:G3DSA:4.10.260.10,InterPro:IPR001770,InterPro:IPR015898,PANTHER:PTHR13809,PANTHER:PTHR13809:SF14,PRINTS:PR00321,Pfam:PF00631,ProSiteProfiles:PS50058,SMART:SM00224,SUPERFAMILY:SSF48670;Ontology_term=GO:0004871,…
LG12	maker	gene	5414237	5418352	.	-	.	ID=GAMO_00027529;Name=GAMO_00027529;Alias=maker-LG12-augustus-gene-54.58;Note=Similar to Dr1: Protein Dr1 (Rattus norvegicus);Dbxref=Coils:Coil,Gene3D:G3DSA:1.10.20.10,InterPro:IPR003958,InterPro:IPR009072,PANTHER:PTHR11064,Pfam:PF00808,SUPERFAMILY:SSF47113;Ontology_term=GO:0005622,GO:0043565,GO:0046982;
LG12	maker	gene	5420911	5432924	.	-	.	ID=GAMO_00027530;Name=GAMO_00027530;Alias=maker-LG12-snap-gene-54.70;Note=Similar to SCIN: Adseverin (Homo sapiens);Dbxref=Gene3D:G3DSA:3.40.20.10,InterPro:IPR007122,InterPro:IPR007123,InterPro:IPR029006,PANTHER:PTHR11977,PANTHER:PTHR11977:SF27,PRINTS:PR00597,Pfam:PF00626,SMART:SM00262,SUPERFAMILY:SSF55753;Ontology_term=GO:0003779;
LG12	maker	gene	5439128	5441053	.	-	.	ID=GAMO_00027531;Name=GAMO_00027531;Alias=maker-LG12-augustus-gene-54.61;Note=Similar to CCDC18: Coiled-coil domain-containing protein 18 (Homo sapiens);Dbxref=Coils:Coil,PANTHER:PTHR18875,PANTHER:PTHR18875:SF4;
LG12	maker	gene	5441606	5452355	.	+	.	ID=GAMO_00027532;Name=GAMO_00027532;Alias=maker-LG12-snap-gene-54.65;Note=Similar to fam69a: Protein FAM69A (Danio rerio);Dbxref=InterPro:IPR022049,InterPro:IPR029244,PANTHER:PTHR21093,PANTHER:PTHR21093:SF4,Pfam:PF12260,Pfam:PF14875;
LG12	maker	gene	5451743	5458222	.	-	.	ID=GAMO_00027533;Name=GAMO_00027533;Alias=maker-LG12-augustus-gene-54.62;Note=Similar to rpl5-a: 60S ribosomal protein L5-A (Xenopus laevis);Dbxref=Gene3D:G3DSA:3.30.420.100,Hamap:MF_01337_A,InterPro:IPR005484,InterPro:IPR005485,InterPro:IPR025607,PANTHER:PTHR23410,PRINTS:PR00058,Pfam:PF00861,Pfam:PF14204,SUPERFAMILY:SSF53137;Ontology_term=GO:0003735,GO:0005622,GO:0005840,GO:0006412,GO:0008097;
LG12	maker	gene	5462646	5487750	.	+	.	ID=GAMO_00027534;Name=GAMO_00027534;Alias=maker-LG12-augustus-gene-55.44;Note=Similar to EVI5L: EVI5-like protein (Homo sapiens);Dbxref=Coils:Coil,Gene3D:G3DSA:1.10.8.270,InterPro:IPR000195,PANTHER:PTHR22957,PANTHER:PTHR22957:SF197,Pfam:PF00566,ProSiteProfiles:PS50086,SMART:SM00164,SUPERFAMILY:SSF47923;Ontology_term=GO:0005097,GO:0032313;
LG12	maker	gene	5489514	5491842	.	+	.	ID=GAMO_00027537;Name=GAMO_00027537;Alias=maker-LG12-snap-gene-55.51;Note=Similar to Gfi1: Zinc finger protein Gfi-1 (Mus musculus);Dbxref=Gene3D:G3DSA:3.30.160.60,InterPro:IPR007087,InterPro:IPR013087,InterPro:IPR015880,PANTHER:PTHR23228,PANTHER:PTHR23228:SF106,Pfam:PF13465,ProSitePatterns:PS00028,ProSiteProfiles:PS50157,SMART:SM00355,SUPERFAMILY:SSF57667;Ontology_term=GO:0003676,GO:0046872;
LG12	maker	gene	5501601	5509684	.	+	.	ID=GAMO_00027538;Name=GAMO_00027538;Alias=maker-LG12-augustus-gene-55.46;Note=Similar to GLMN: Glomulin (Homo sapiens);Dbxref=Coils:Coil,InterPro:IPR019516,PANTHER:PTHR15430,PANTHER:PTHR15430:SF1;
LG12	maker	gene	5509834	5511169	.	-	.	ID=GAMO_00027539;Name=GAMO_00027539;Alias=maker-LG12-augustus-gene-55.48;Note=Similar to C1orf146: Uncharacterized protein C1orf146 (Homo sapiens);Dbxref=InterPro:IPR027857,PANTHER:PTHR31408,PANTHER:PTHR31408:SF2,Pfam:PF15162;
LG12	maker	gene	5524107	5538281	.	+	.	ID=GAMO_00027541;Name=GAMO_00027541;Alias=maker-LG12-snap-gene-55.53;Note=Similar to SHROOM2: Protein Shroom2 (Homo sapiens);Dbxref=Coils:Coil,InterPro:IPR014799,InterPro:IPR014800,InterPro:IPR027685,InterPro:IPR027686,PANTHER:PTHR15012,PANTHER:PTHR15012:SF8,Pfam:PF08687,Pfam:PF08688,ProSiteProfiles:PS51306,ProSiteProfiles:PS51307;Ontology_term=GO:0000902,GO:0005737,GO:0032401,GO:0045176,GO:00510…
LG12	maker	gene	5540957	5541706	.	+	.	ID=GAMO_00027544;Name=GAMO_00027544;Alias=augustus_masked-LG12-processed-gene-55.3;Note=Similar to CLDN34: Claudin-34 (Homo sapiens);Dbxref=InterPro:IPR004031,InterPro:IPR006187,PANTHER:PTHR12002,PANTHER:PTHR12002:SF4,PRINTS:PR01077,Pfam:PF13903;Ontology_term=GO:0005198,GO:0005923,GO:0016021;
LG12	maker	gene	5545500	5546174	.	-	.	ID=GAMO_00027546;Name=GAMO_00027546;Alias=augustus_masked-LG12-processed-gene-55.6;Note=Similar to CLDN22: Claudin-22 (Homo sapiens);Dbxref=InterPro:IPR004031,InterPro:IPR006187,InterPro:IPR017974,PANTHER:PTHR12002,PANTHER:PTHR12002:SF11,PRINTS:PR01077,Pfam:PF00822,ProSitePatterns:PS01346;Ontology_term=GO:0005198,GO:0005923,GO:0016021;
LG12	maker	gene	5548369	5549000	.	+	.	ID=GAMO_00027547;Name=GAMO_00027547;Alias=maker-LG12-snap-gene-56.70;Note=Similar to WWC2: Protein WWC2 (Homo sapiens);Dbxref=Gene3D:G3DSA:2.20.70.10,InterPro:IPR001202,PANTHER:PTHR14791,PANTHER:PTHR14791:SF26,Pfam:PF00397,ProSitePatterns:PS01159,ProSiteProfiles:PS50020,SMART:SM00456,SUPERFAMILY:SSF51045;Ontology_term=GO:0005515;
LG12	maker	gene	5560961	5583294	.	+	.	ID=GAMO_00027550;Name=GAMO_00027550;Alias=maker-LG12-snap-gene-56.71;Note=Similar to WWC3: Protein WWC3 (Homo sapiens);Dbxref=Coils:Coil,InterPro:IPR000008,PANTHER:PTHR14791,PANTHER:PTHR14791:SF25,SUPERFAMILY:SSF49562;Ontology_term=GO:0005515;
LG12	maker	gene	5596067	5613682	.	-	.	ID=GAMO_00027557;Name=GAMO_00027557;Alias=snap_masked-LG12-processed-gene-56.46;Note=Similar to chd1l: Chromodomain-helicase-DNA-binding protein 1-like (Danio rerio);Dbxref=Coils:Coil,Gene3D:G3DSA:3.40.50.300,InterPro:IPR000330,InterPro:IPR001650,InterPro:IPR014001,InterPro:IPR027417,PANTHER:PTHR10799,PANTHER:PTHR10799:SF558,Pfam:PF00176,Pfam:PF00271,ProSiteProfiles:PS51192,ProSiteProfiles:PS5119…
LG12	maker	gene	5614479	5619021	.	-	.	ID=GAMO_00027561;Name=GAMO_00027561;Alias=snap_masked-LG12-processed-gene-56.57;Note=Similar to TMEM45B: Transmembrane protein 45B (Bos taurus);Dbxref=InterPro:IPR006904,PANTHER:PTHR16007,PANTHER:PTHR16007:SF10,Pfam:PF04819;
LG12	maker	gene	5626559	5637830	.	+	.	ID=GAMO_00027565;Name=GAMO_00027565;Alias=maker-LG12-snap-gene-56.73;Note=Similar to TOMM70A: Mitochondrial import receptor subunit TOM70 (Homo sapiens);Dbxref=Gene3D:G3DSA:1.25.40.10,InterPro:IPR001440,InterPro:IPR011990,InterPro:IPR013026,InterPro:IPR019734,PANTHER:PTHR22904,PANTHER:PTHR22904:SF178,Pfam:PF00515,Pfam:PF13414,ProSiteProfiles:PS50005,ProSiteProfiles:PS50293,SMART:SM00028,SUPERFAMI…
LG12	maker	gene	5638157	5652833	.	+	.	ID=GAMO_00027566;Name=GAMO_00027566;Alias=augustus_masked-LG12-processed-gene-56.4;Note=Similar to tbc1d23: TBC1 domain family member 23 (Danio rerio);Dbxref=Gene3D:G3DSA:3.40.250.10,InterPro:IPR000195,InterPro:IPR001763,PANTHER:PTHR13297,Pfam:PF00566,Pfam:PF00581,ProSiteProfiles:PS50086,ProSiteProfiles:PS50206,SMART:SM00164,SUPERFAMILY:SSF47923,SUPERFAMILY:SSF52821;Ontology_term=GO:0005097,GO:00…
LG12	maker	gene	5651178	5658107	.	-	.	ID=GAMO_00027569;Name=GAMO_00027569;Alias=maker-LG12-augustus-gene-57.74;Note=Similar to nit2: Omega-amidase NIT2 (Danio rerio);Dbxref=Gene3D:G3DSA:3.60.110.10,InterPro:IPR003010,PANTHER:PTHR23088,PANTHER:PTHR23088:SF20,Pfam:PF00795,ProSiteProfiles:PS50263,SUPERFAMILY:SSF56317;Ontology_term=GO:0006807,GO:0016810;
LG12	maker	gene	5658378	5661616	.	-	.	ID=GAMO_00027570;Name=GAMO_00027570;Alias=maker-LG12-augustus-gene-57.75;Note=Similar to ICOSLG: ICOS ligand (Homo sapiens);Dbxref=Gene3D:G3DSA:2.60.40.10,InterPro:IPR007110,InterPro:IPR013162,InterPro:IPR013783,Pfam:PF08205,ProSiteProfiles:PS50835,SUPERFAMILY:SSF48726;Ontology_term=GO:0005515;
LG12	maker	gene	5662882	5668506	.	+	.	ID=GAMO_00027572;Name=GAMO_00027572;Alias=maker-LG12-augustus-gene-56.66;Note=Similar to gtpbp6: Putative GTP-binding protein 6 (Xenopus laevis);Dbxref=Coils:Coil,Gene3D:G3DSA:3.40.50.300,InterPro:IPR006073,InterPro:IPR016496,InterPro:IPR027417,PANTHER:PTHR10229,PANTHER:PTHR10229:SF0,PIRSF:PIRSF006809,Pfam:PF01926,SUPERFAMILY:SSF52540,TIGRFAM:TIGR03156;Ontology_term=GO:0005525;
LG12	maker	gene	5668519	5671961	.	-	.	ID=GAMO_00027575;Name=GAMO_00027575;Alias=maker-LG12-augustus-gene-57.77;Note=Similar to PLCXD1: PI-PLC X domain-containing protein 1 (Homo sapiens);Dbxref=Gene3D:G3DSA:3.20.20.190,InterPro:IPR000909,InterPro:IPR017946,PANTHER:PTHR13593,PANTHER:PTHR13593:SF26,SMART:SM00148,SUPERFAMILY:SSF51695;Ontology_term=GO:0006629,GO:0008081;
LG12	maker	gene	5672571	5677651	.	-	.	ID=GAMO_00027576;Name=GAMO_00027576;Alias=genemark-LG12-processed-gene-57.13;Note=Similar to PLCXD1: PI-PLC X domain-containing protein 1 (Homo sapiens);Dbxref=Gene3D:G3DSA:3.20.20.190,InterPro:IPR000909,InterPro:IPR017946,PANTHER:PTHR13593,PANTHER:PTHR13593:SF23,Pfam:PF00388,SUPERFAMILY:SSF51695;Ontology_term=GO:0006629,GO:0008081;
LG12	maker	gene	5680366	5693569	.	-	.	ID=GAMO_00027578;Name=GAMO_00027578;Alias=maker-LG12-augustus-gene-57.79;Note=Similar to jade3: Protein Jade-3 (Danio rerio);Dbxref=Gene3D:G3DSA:3.30.40.10,InterPro:IPR001965,InterPro:IPR011011,InterPro:IPR013083,InterPro:IPR019542,InterPro:IPR019786,InterPro:IPR019787,PANTHER:PTHR13793,PANTHER:PTHR13793:SF27,Pfam:PF10513,Pfam:PF13831,Pfam:PF13832,ProSitePatterns:PS01359,ProSiteProfiles:PS50016,S…
LG12	maker	gene	5694239	5697872	.	-	.	ID=GAMO_00027580;Name=GAMO_00027580;Alias=genemark-LG12-processed-gene-57.16;Note=Similar to RP2: Protein XRP2 (Gallus gallus);Dbxref=Gene3D:G3DSA:2.160.20.70,InterPro:IPR006599,InterPro:IPR012945,InterPro:IPR013912,InterPro:IPR016098,InterPro:IPR017332,InterPro:IPR017901,PANTHER:PTHR15440,PANTHER:PTHR15440:SF0,PIRSF:PIRSF037947,Pfam:PF07986,ProSiteProfiles:PS51329,SMART:SM00673,SUPERFAMILY:SSF69…
LG12	maker	gene	5699382	5719453	.	+	.	ID=GAMO_00027581;Name=GAMO_00027581;Alias=maker-LG12-snap-gene-57.82;Note=Similar to Slc9a7: Sodium/hydrogen exchanger 7 (Mus musculus);Dbxref=InterPro:IPR002090,InterPro:IPR004709,InterPro:IPR006153,InterPro:IPR018422,PANTHER:PTHR10110,PANTHER:PTHR10110:SF94,PRINTS:PR01084,PRINTS:PR01088,Pfam:PF00999;Ontology_term=GO:0006812,GO:0006814,GO:0006885,GO:0015299,GO:0015385,GO:0016021,GO:0055085;
LG12	maker	gene	5726021	5727283	.	-	.	ID=GAMO_00027584;Name=GAMO_00027584;Alias=augustus_masked-LG12-processed-gene-57.9;Note=Similar to Chst7: Carbohydrate sulfotransferase 7 (Rattus norvegicus);Dbxref=Gene3D:G3DSA:3.40.50.300,InterPro:IPR000863,InterPro:IPR016469,InterPro:IPR027417,PANTHER:PTHR10704,PANTHER:PTHR10704:SF5,PIRSF:PIRSF005883,Pfam:PF00685,SUPERFAMILY:SSF52540;Ontology_term=GO:0000139,GO:0005975,GO:0008146;
LG12	maker	gene	5727711	5742857	.	+	.	ID=GAMO_00027585;Name=GAMO_00027585;Alias=maker-LG12-augustus-gene-57.71;Note=Similar to TUBGCP5: Gamma-tubulin complex component 5 (Homo sapiens);Dbxref=InterPro:IPR007259,PANTHER:PTHR19302,PANTHER:PTHR19302:SF33,Pfam:PF04130;Ontology_term=GO:0000226,GO:0000922,GO:0005815;
LG12	maker	gene	5743609	5773152	.	+	.	ID=GAMO_00027588;Name=GAMO_00027588;Alias=maker-LG12-snap-gene-57.84;Note=Similar to cyfip2: Cytoplasmic FMR1-interacting protein 2 (Xenopus laevis);Dbxref=InterPro:IPR008081,PANTHER:PTHR12195,PANTHER:PTHR12195:SF2,PRINTS:PR01698,Pfam:PF05994;
LG12	maker	gene	5772292	5780259	.	-	.	ID=GAMO_00027593;Name=GAMO_00027593;Alias=maker-LG12-snap-gene-58.48;Note=Similar to NIPA2: Magnesium transporter NIPA2 (Pongo abelii);Dbxref=InterPro:IPR008521,PANTHER:PTHR12570,PANTHER:PTHR12570:SF1,Pfam:PF05653,SUPERFAMILY:SSF103481;Ontology_term=GO:0015095,GO:0015693,GO:0016020;
LG12	maker	gene	5780837	5848761	.	+	.	ID=GAMO_00027595;Name=GAMO_00027595;Alias=augustus_masked-LG12-processed-gene-58.0;Note=Similar to HERC2: E3 ubiquitin-protein ligase HERC2 (Homo sapiens);Dbxref=Coils:Coil,Gene3D:G3DSA:1.10.8.10,Gene3D:G3DSA:2.130.10.30,Gene3D:G3DSA:2.30.30.30,Gene3D:G3DSA:2.60.120.260,Gene3D:G3DSA:3.10.120.10,InterPro:IPR000408,InterPro:IPR000433,InterPro:IPR001199,InterPro:IPR008979,InterPro:IPR009060,InterPro…
LG12	maker	gene	5851212	5895950	.	+	.	ID=GAMO_00027605;Name=GAMO_00027605;Alias=maker-LG12-snap-gene-59.45;Note=Similar to OCA2: P protein (Homo sapiens);Dbxref=Coils:Coil,InterPro:IPR004680,PANTHER:PTHR10283,PANTHER:PTHR10283:SF67,Pfam:PF03600;Ontology_term=GO:0016021,GO:0055085;
LG12	maker	gene	5907270	5923682	.	-	.	ID=GAMO_00027609;Name=GAMO_00027609;Alias=maker-LG12-snap-gene-59.46;Note=Similar to GABRG3: Gamma-aminobutyric acid receptor subunit gamma-3 (Homo sapiens);Dbxref=Gene3D:G3DSA:1.20.58.390,Gene3D:G3DSA:2.70.170.10,InterPro:IPR005437,InterPro:IPR006028,InterPro:IPR006029,InterPro:IPR006201,InterPro:IPR006202,InterPro:IPR018000,PANTHER:PTHR18945,PANTHER:PTHR18945:SF195,PRINTS:PR00252,PRINTS:PR00253…
LG12	maker	gene	5967635	5993488	.	-	.	ID=GAMO_00027612;Name=GAMO_00027612;Alias=maker-LG12-snap-gene-60.64;Note=Similar to GABRA5: Gamma-aminobutyric acid receptor subunit alpha-5 (Homo sapiens);Dbxref=Gene3D:G3DSA:1.20.58.390,Gene3D:G3DSA:2.70.170.10,InterPro:IPR001390,InterPro:IPR006028,InterPro:IPR006029,InterPro:IPR006201,InterPro:IPR006202,InterPro:IPR018000,PANTHER:PTHR18945,PANTHER:PTHR18945:SF215,PRINTS:PR00252,PRINTS:PR00253…
LG12	maker	gene	5973335	5994830	.	+	.	ID=GAMO_00027614;Name=GAMO_00027614;Alias=maker-LG12-snap-gene-60.61;Note=Protein of unknown function;Dbxref=Coils:Coil;
LG12	maker	gene	5996241	6016377	.	+	.	ID=GAMO_00027615;Name=GAMO_00027615;Alias=maker-LG12-snap-gene-60.62;Note=Similar to GABRB3: Gamma-aminobutyric acid receptor subunit beta-3 (Gallus gallus);Dbxref=Gene3D:G3DSA:1.20.58.390,Gene3D:G3DSA:2.70.170.10,InterPro:IPR002289,InterPro:IPR006028,InterPro:IPR006029,InterPro:IPR006201,InterPro:IPR006202,InterPro:IPR018000,PANTHER:PTHR18945,PANTHER:PTHR18945:SF221,PRINTS:PR00252,PRINTS:PR00253…
LG12	maker	gene	6000429	6002830	.	-	.	ID=GAMO_00027616;Name=GAMO_00027616;Alias=genemark-LG12-processed-gene-60.24;Note=Protein of unknown function;Dbxref=Coils:Coil;
LG12	maker	gene	6038516	6076211	.	+	.	ID=GAMO_00027620;Name=GAMO_00027620;Alias=maker-LG12-snap-gene-60.63;Note=Similar to Atp10d: Probable phospholipid-transporting ATPase VD (Mus musculus);Dbxref=Gene3D:G3DSA:2.70.150.10,Gene3D:G3DSA:3.40.1110.10,Gene3D:G3DSA:3.40.50.1000,InterPro:IPR001757,InterPro:IPR006539,InterPro:IPR008250,InterPro:IPR018303,InterPro:IPR023214,InterPro:IPR023299,PANTHER:PTHR24092,PANTHER:PTHR24092:SF43,PRINTS:…
LG12	maker	gene	6083640	6092368	.	+	.	ID=GAMO_00027622;Name=GAMO_00027622;Alias=maker-LG12-augustus-gene-61.53;Note=Similar to Ube3a: Ubiquitin-protein ligase E3A (Mus musculus);Dbxref=Gene3D:G3DSA:3.30.2160.10,InterPro:IPR000569,PANTHER:PTHR11254,PANTHER:PTHR11254:SF301,Pfam:PF00632,ProSiteProfiles:PS50237,SMART:SM00119,SUPERFAMILY:SSF56204;Ontology_term=GO:0004842;
LG12	maker	gene	6091747	6097865	.	-	.	ID=GAMO_00027624;Name=GAMO_00027624;Alias=maker-LG12-snap-gene-61.67;Note=Similar to CNGA3: Cyclic nucleotide-gated cation channel alpha-3 (Homo sapiens);Dbxref=Coils:Coil,Gene3D:G3DSA:1.10.287.630,Gene3D:G3DSA:1.10.287.70,Gene3D:G3DSA:2.60.120.10,InterPro:IPR000595,InterPro:IPR005821,InterPro:IPR014710,InterPro:IPR018488,InterPro:IPR018490,PANTHER:PTHR10217,PANTHER:PTHR10217:SF390,Pfam:PF00027,P…
LG12	maker	gene	6105686	6111771	.	+	.	ID=GAMO_00027625;Name=GAMO_00027625;Alias=maker-LG12-augustus-gene-61.54;Note=Similar to TMEM131: Transmembrane protein 131 (Homo sapiens);Dbxref=Gene3D:G3DSA:2.60.40.360,InterPro:IPR008962,PANTHER:PTHR22050,PANTHER:PTHR22050:SF1;
LG12	maker	gene	6118237	6124631	.	+	.	ID=GAMO_00027628;Name=GAMO_00027628;Alias=maker-LG12-snap-gene-61.64;Note=Similar to TMEM131: Transmembrane protein 131 (Homo sapiens);Dbxref=Coils:Coil,PANTHER:PTHR22050,PANTHER:PTHR22050:SF1;
LG12	maker	gene	6125087	6128083	.	-	.	ID=GAMO_00027629;Name=GAMO_00027629;Alias=maker-LG12-snap-gene-61.68;Note=Similar to IUNH: Inosine-uridine preferring nucleoside hydrolase (Crithidia fasciculata);Dbxref=Gene3D:G3DSA:3.90.245.10,InterPro:IPR001910,InterPro:IPR023186,PANTHER:PTHR12304,PANTHER:PTHR12304:SF2,Pfam:PF01156,SUPERFAMILY:SSF53590;
LG12	maker	gene	6128759	6135620	.	+	.	ID=GAMO_00027631;Name=GAMO_00027631;Alias=augustus_masked-LG12-processed-gene-61.3;Note=Similar to bivm: Basic immunoglobulin-like variable motif-containing protein (Xenopus tropicalis);Dbxref=PANTHER:PTHR16171;
LG12	maker	gene	6135661	6140497	.	-	.	ID=GAMO_00027632;Name=GAMO_00027632;Alias=maker-LG12-augustus-gene-61.60;Note=Similar to HMT-4: Homocysteine S-methyltransferase 4 (Zea mays);Dbxref=Gene3D:G3DSA:3.20.20.330,InterPro:IPR003726,PANTHER:PTHR21091,PANTHER:PTHR21091:SF9,Pfam:PF02574,ProSiteProfiles:PS50970,SUPERFAMILY:SSF82282;Ontology_term=GO:0008898;
LG12	maker	gene	6141444	6161221	.	+	.	ID=GAMO_00027633;Name=GAMO_00027633;Alias=maker-LG12-snap-gene-61.66;Note=Similar to Nme7: Nucleoside diphosphate kinase 7 (Mus musculus);Dbxref=Gene3D:G3DSA:3.30.70.141,InterPro:IPR001564,InterPro:IPR006602,InterPro:IPR011410,InterPro:IPR023005,PANTHER:PTHR11349,PIRSF:PIRSF036503,PRINTS:PR01243,Pfam:PF00334,ProSitePatterns:PS00469,ProSiteProfiles:PS51336,SMART:SM00562,SMART:SM00676,SUPERFAMILY:S…
LG12	maker	gene	6161114	6171313	.	-	.	ID=GAMO_00027634;Name=GAMO_00027634;Alias=maker-LG12-augustus-gene-61.61;Note=Similar to atnb233: Sodium/potassium-transporting ATPase subunit beta-233 (Anguilla anguilla);Dbxref=Gene3D:G3DSA:1.20.5.170,Gene3D:G3DSA:2.60.40.1660,InterPro:IPR000402,InterPro:IPR015565,PANTHER:PTHR11523,PANTHER:PTHR11523:SF10,Pfam:PF00287,ProSitePatterns:PS00390,ProSitePatterns:PS00391,TIGRFAM:TIGR01107;Ontology_ter…
LG12	maker	gene	6177693	6185579	.	+	.	ID=GAMO_00027636;Name=GAMO_00027636;Alias=maker-LG12-snap-gene-62.38;Note=Similar to DPT: Dermatopontin (Bos taurus);Dbxref=InterPro:IPR026645,PANTHER:PTHR15040,PANTHER:PTHR15040:SF2,Pfam:PF14704;
LG12	maker	gene	6191469	6199880	.	+	.	ID=GAMO_00027638;Name=GAMO_00027638;Alias=maker-LG12-snap-gene-62.39;Note=Similar to ZBTB11: Zinc finger and BTB domain-containing protein 11 (Homo sapiens);Dbxref=Gene3D:G3DSA:3.30.160.60,Gene3D:G3DSA:3.30.710.10,InterPro:IPR000210,InterPro:IPR007087,InterPro:IPR011333,InterPro:IPR013069,InterPro:IPR013087,InterPro:IPR015880,PANTHER:PTHR24387,PANTHER:PTHR24387:SF4,Pfam:PF00096,Pfam:PF00651,Pfam:…
LG12	maker	gene	6205663	6211524	.	-	.	ID=GAMO_00027642;Name=GAMO_00027642;Alias=augustus_masked-LG12-processed-gene-62.5;Note=Protein of unknown function;Dbxref=PANTHER:PTHR24401,PANTHER:PTHR24401:SF19;
LG12	maker	gene	6228513	6230488	.	-	.	ID=GAMO_00027643;Name=GAMO_00027643;Alias=maker-LG12-augustus-gene-62.36;Note=Similar to HTR3E: 5-hydroxytryptamine receptor 3E (Homo sapiens);Dbxref=Gene3D:G3DSA:1.20.120.370,Gene3D:G3DSA:2.70.170.10,InterPro:IPR006029,InterPro:IPR006201,InterPro:IPR006202,InterPro:IPR018000,InterPro:IPR027361,PANTHER:PTHR18945,PANTHER:PTHR18945:SF411,Pfam:PF02931,Pfam:PF02932,ProSitePatterns:PS00236,SUPERFAMILY…
LG12	maker	gene	6301802	6303817	.	-	.	ID=GAMO_00027653;Name=GAMO_00027653;Alias=maker-LG12-augustus-gene-63.59;Note=Similar to hes1-b: Transcription factor HES-1-B (Xenopus laevis);Dbxref=Gene3D:G3DSA:4.10.280.10,InterPro:IPR003650,InterPro:IPR011598,InterPro:IPR018352,PANTHER:PTHR10985,PANTHER:PTHR10985:SF19,Pfam:PF00010,Pfam:PF07527,ProSiteProfiles:PS50888,ProSiteProfiles:PS51054,SMART:SM00353,SMART:SM00511,SUPERFAMILY:SSF158457,SU…
LG12	maker	gene	6386741	6429472	.	-	.	ID=GAMO_00027671;Name=GAMO_00027671;Alias=maker-LG12-snap-gene-64.88;Note=Similar to opa1: Dynamin-like 120 kDa protein%2C mitochondrial (Danio rerio);Dbxref=Coils:Coil,Gene3D:G3DSA:3.40.50.300,InterPro:IPR001401,InterPro:IPR022812,InterPro:IPR027417,PANTHER:PTHR11566,PANTHER:PTHR11566:SF12,PRINTS:PR00195,Pfam:PF00350,SMART:SM00053,SUPERFAMILY:SSF52540;Ontology_term=GO:0003924,GO:0005525;
LG12	maker	gene	6429899	6464454	.	-	.	ID=GAMO_00027675;Name=GAMO_00027675;Alias=maker-LG12-augustus-gene-64.81;Note=Similar to ATP13A3: Probable cation-transporting ATPase 13A3 (Homo sapiens);Dbxref=Gene3D:G3DSA:2.70.150.10,Gene3D:G3DSA:3.40.1110.10,Gene3D:G3DSA:3.40.50.1000,InterPro:IPR001757,InterPro:IPR006544,InterPro:IPR008250,InterPro:IPR023214,InterPro:IPR023299,PANTHER:PTHR24093,PANTHER:PTHR24093:SF249,PRINTS:PR00119,Pfam:PF00…
LG12	maker	gene	6441541	6447012	.	+	.	ID=GAMO_00027677;Name=GAMO_00027677;Alias=maker-LG12-augustus-gene-64.78;Note=Protein of unknown function;Dbxref=PANTHER:PTHR31025,PANTHER:PTHR31025:SF1;
LG12	maker	gene	6480687	6486643	.	-	.	ID=GAMO_00027682;Name=GAMO_00027682;Alias=genemark-LG12-processed-gene-65.8;Note=Similar to lsg1: Large subunit GTPase 1 homolog (Danio rerio);Dbxref=Coils:Coil,Gene3D:G3DSA:1.10.1580.10,Gene3D:G3DSA:3.40.50.300,InterPro:IPR006073,InterPro:IPR023179,InterPro:IPR027417,PANTHER:PTHR11089,PANTHER:PTHR11089:SF7,Pfam:PF01926,SUPERFAMILY:SSF52540;Ontology_term=GO:0005525;
LG12	maker	gene	6489801	6490847	.	+	.	ID=GAMO_00027683;Name=GAMO_00027683;Alias=augustus_masked-LG12-processed-gene-65.0;Note=Similar to FAM43A: Protein FAM43A (Homo sapiens);Dbxref=Gene3D:G3DSA:2.30.29.30,InterPro:IPR006020,InterPro:IPR011993,PANTHER:PTHR11232,PANTHER:PTHR11232:SF36,Pfam:PF14719,SMART:SM00462,SUPERFAMILY:SSF50729;Ontology_term=GO:0005515;
LG12	maker	gene	6504505	6542289	.	-	.	ID=GAMO_00027685;Name=GAMO_00027685;Alias=maker-LG12-snap-gene-65.50;Note=Protein of unknown function;Dbxref=PANTHER:PTHR23304;
LG12	maker	gene	6582572	6600901	.	-	.	ID=GAMO_00027692;Name=GAMO_00027692;Alias=maker-LG12-snap-gene-66.36;Note=Similar to Xxylt1: Xyloside xylosyltransferase 1 (Mus musculus);Dbxref=Gene3D:G3DSA:3.90.550.10,InterPro:IPR002495,InterPro:IPR029044,PANTHER:PTHR12270,PANTHER:PTHR12270:SF17,Pfam:PF01501,SUPERFAMILY:SSF53448;Ontology_term=GO:0016757;
LG12	maker	gene	6601650	6608607	.	+	.	ID=GAMO_00027693;Name=GAMO_00027693;Alias=snap_masked-LG12-processed-gene-66.23;Note=Similar to SRSF11: Serine/arginine-rich splicing factor 11 (Homo sapiens);Dbxref=Coils:Coil,PANTHER:PTHR32343,PANTHER:PTHR32343:SF6;
LG12	maker	gene	6610039	6636476	.	-	.	ID=GAMO_00027694;Name=GAMO_00027694;Alias=maker-LG12-snap-gene-66.38;Note=Similar to ankrd13c: Ankyrin repeat domain-containing protein 13C (Xenopus tropicalis);Dbxref=Gene3D:G3DSA:1.25.40.20,InterPro:IPR002110,InterPro:IPR020683,InterPro:IPR021832,PANTHER:PTHR12447,PANTHER:PTHR12447:SF1,Pfam:PF12796,ProSiteProfiles:PS50088,ProSiteProfiles:PS50297,SMART:SM00248,SUPERFAMILY:SSF48403;Ontology_term=…
LG12	maker	gene	6642134	6654003	.	+	.	ID=GAMO_00027696;Name=GAMO_00027696;Alias=augustus_masked-LG12-processed-gene-66.19;Note=Similar to CTH: Cystathionine gamma-lyase (Bos taurus);Dbxref=Gene3D:G3DSA:3.40.640.10,Gene3D:G3DSA:3.90.1150.10,InterPro:IPR000277,InterPro:IPR015421,InterPro:IPR015422,InterPro:IPR015424,PANTHER:PTHR11808,PANTHER:PTHR11808:SF15,PIRSF:PIRSF001434,Pfam:PF01053,ProSitePatterns:PS00868,SUPERFAMILY:SSF53383;Onto…
LG12	maker	gene	6699171	6700025	.	-	.	ID=GAMO_00027698;Name=GAMO_00027698;Alias=snap_masked-LG12-processed-gene-67.29;Note=Similar to PTGER3: Prostaglandin E2 receptor EP3 subtype (Sus scrofa);Dbxref=Gene3D:G3DSA:1.20.1070.10,InterPro:IPR000265,InterPro:IPR000276,InterPro:IPR001244,InterPro:IPR008365,InterPro:IPR017452,PANTHER:PTHR11866,PANTHER:PTHR11866:SF10,PRINTS:PR00237,PRINTS:PR00428,PRINTS:PR00582,PRINTS:PR01788,Pfam:PF00001,Pr…
LG12	maker	gene	6700907	6706038	.	-	.	ID=GAMO_00027699;Name=GAMO_00027699;Alias=maker-LG12-augustus-gene-67.36;Note=Similar to ZRANB2: Zinc finger Ran-binding domain-containing protein 2 (Gallus gallus);Dbxref=Coils:Coil,Gene3D:G3DSA:4.10.1060.10,InterPro:IPR001876,InterPro:IPR017337,PANTHER:PTHR12999,PIRSF:PIRSF037956,Pfam:PF00641,ProSitePatterns:PS01358,ProSiteProfiles:PS50199,SMART:SM00547,SUPERFAMILY:SSF90209;Ontology_term=GO:000…
LG12	maker	gene	6804713	6877188	.	-	.	ID=GAMO_00027710;Name=GAMO_00027710;Alias=maker-LG12-snap-gene-68.51;Note=Similar to NEGR1: Neuronal growth regulator 1 (Gallus gallus);Dbxref=Gene3D:G3DSA:2.60.40.10,InterPro:IPR003598,InterPro:IPR003599,InterPro:IPR007110,InterPro:IPR013098,InterPro:IPR013783,PANTHER:PTHR19831,PANTHER:PTHR19831:SF11,Pfam:PF07679,Pfam:PF13927,ProSiteProfiles:PS50835,SMART:SM00408,SMART:SM00409,SUPERFAMILY:SSF487…
LG12	maker	gene	6950291	6956901	.	-	.	ID=GAMO_00027721;Name=GAMO_00027721;Alias=maker-LG12-augustus-gene-69.36;Note=Similar to NLRC3: Protein NLRC3 (Homo sapiens);Dbxref=Gene3D:G3DSA:3.80.10.10,InterPro:IPR003590,InterPro:IPR006574,InterPro:IPR029495,PANTHER:PTHR24106,PANTHER:PTHR24106:SF58,Pfam:PF05729,Pfam:PF13765,Pfam:PF14484,SMART:SM00368,SUPERFAMILY:SSF52047;
LG12	maker	gene	6970428	6970709	.	-	.	ID=GAMO_00027723;Name=GAMO_00027723;Alias=augustus_masked-LG12-processed-gene-69.4;Note=Protein of unknown function;
LG12	maker	gene	6974954	6994851	.	-	.	ID=GAMO_00027724;Name=GAMO_00027724;Alias=snap_masked-LG12-processed-gene-70.24;Note=Protein of unknown function;
LG12	maker	gene	6999186	7016805	.	-	.	ID=GAMO_00027726;Name=GAMO_00027726;Alias=maker-LG12-augustus-gene-70.31;Note=Similar to adgrl4: Adhesion G protein-coupled receptor L4 (Danio rerio);Dbxref=Gene3D:G3DSA:2.10.25.10,Gene3D:G3DSA:2.40.155.10,InterPro:IPR000152,InterPro:IPR000203,InterPro:IPR000742,InterPro:IPR000832,InterPro:IPR001881,InterPro:IPR017981,InterPro:IPR017983,InterPro:IPR018097,InterPro:IPR022624,InterPro:IPR023413,PAN…
LG12	maker	gene	7161672	7221555	.	+	.	ID=GAMO_00027735;Name=GAMO_00027735;Alias=maker-LG12-snap-gene-72.67;Note=Similar to ADGRL2: Adhesion G protein-coupled receptor L2 (Homo sapiens);Dbxref=InterPro:IPR000203,InterPro:IPR000832,InterPro:IPR000922,InterPro:IPR001879,InterPro:IPR003112,InterPro:IPR003334,InterPro:IPR003924,InterPro:IPR017981,InterPro:IPR017983,InterPro:IPR022624,PANTHER:PTHR12011,PANTHER:PTHR12011:SF61,PRINTS:PR00249…
LG12	maker	gene	7377110	7378343	.	-	.	ID=GAMO_00027756;Name=GAMO_00027756;Alias=genemark-LG12-processed-gene-73.40;Note=Protein of unknown function;Dbxref=Coils:Coil,PANTHER:PTHR13585;
LG12	maker	gene	7401364	7405338	.	-	.	ID=GAMO_00027761;Name=GAMO_00027761;Alias=maker-LG12-snap-gene-75.98;Note=Protein of unknown function;
LG12	maker	gene	7468870	7485996	.	-	.	ID=GAMO_00027772;Name=GAMO_00027772;Alias=genemark-LG12-processed-gene-75.19;Note=Similar to TTLL7: Tubulin polyglutamylase TTLL7 (Homo sapiens);Dbxref=InterPro:IPR004344,PANTHER:PTHR12241,PANTHER:PTHR12241:SF11,Pfam:PF03133,ProSiteProfiles:PS51221,SUPERFAMILY:SSF56059;Ontology_term=GO:0006464;
LG12	maker	gene	7493441	7504363	.	+	.	ID=GAMO_00027774;Name=GAMO_00027774;Alias=maker-LG12-snap-gene-75.89;Note=Similar to PRKACA: cAMP-dependent protein kinase catalytic subunit alpha (Sus scrofa);Dbxref=Gene3D:G3DSA:1.10.510.10,Gene3D:G3DSA:3.30.200.20,InterPro:IPR000719,InterPro:IPR000961,InterPro:IPR002290,InterPro:IPR008271,InterPro:IPR011009,InterPro:IPR017441,PANTHER:PTHR24353,PANTHER:PTHR24353:SF54,Pfam:PF00069,ProSitePattern…
LG12	maker	gene	7504544	7507926	.	+	.	ID=GAMO_00027775;Name=GAMO_00027775;Alias=maker-LG12-snap-gene-75.90;Note=Similar to SAMD13: Sterile alpha motif domain-containing protein 13 (Homo sapiens);Dbxref=Gene3D:G3DSA:1.10.150.50,InterPro:IPR001660,InterPro:IPR013761,InterPro:IPR021129,PANTHER:PTHR12247,PANTHER:PTHR12247:SF66,Pfam:PF00536,ProSiteProfiles:PS50105,SMART:SM00454,SUPERFAMILY:SSF47769;Ontology_term=GO:0005515;
LG12	maker	gene	7507198	7513354	.	-	.	ID=GAMO_00027776;Name=GAMO_00027776;Alias=maker-LG12-snap-gene-75.106;Note=Similar to UOX: Uricase (Oryctolagus cuniculus);Dbxref=Gene3D:G3DSA:3.10.270.10,InterPro:IPR002042,PANTHER:PTHR10395,PANTHER:PTHR10395:SF13,PIRSF:PIRSF000241,PRINTS:PR00093,Pfam:PF01014,SUPERFAMILY:SSF55620,TIGRFAM:TIGR03383;
LG12	maker	gene	7512454	7516738	.	+	.	ID=GAMO_00027777;Name=GAMO_00027777;Alias=maker-LG12-augustus-gene-75.76;Note=Similar to DNASE2B: Deoxyribonuclease-2-beta (Homo sapiens);Dbxref=InterPro:IPR004947,PANTHER:PTHR10858,PANTHER:PTHR10858:SF2,Pfam:PF03265;Ontology_term=GO:0004531,GO:0006259;
LG12	maker	gene	7517560	7520918	.	+	.	ID=GAMO_00027779;Name=GAMO_00027779;Alias=maker-LG12-augustus-gene-75.77;Note=Similar to rpf1: Ribosome production factor 1 (Danio rerio);Dbxref=Gene3D:G3DSA:3.40.50.10480,InterPro:IPR004154,InterPro:IPR007109,PANTHER:PTHR22734,PANTHER:PTHR22734:SF1,Pfam:PF04427,ProSiteProfiles:PS50833,SMART:SM00879,SUPERFAMILY:SSF52954;
LG12	maker	gene	7526726	7530804	.	-	.	ID=GAMO_00027781;Name=GAMO_00027781;Alias=maker-LG12-snap-gene-75.107;Note=Similar to Ctbs: Di-N-acetylchitobiase (Mus musculus);Dbxref=Gene3D:G3DSA:3.20.20.80,InterPro:IPR001223,InterPro:IPR001579,InterPro:IPR011583,InterPro:IPR013781,InterPro:IPR017853,PANTHER:PTHR11177,PANTHER:PTHR11177:SF150,Pfam:PF00704,ProSitePatterns:PS01095,SMART:SM00636,SUPERFAMILY:SSF51445;Ontology_term=GO:0004553,GO:00…
LG12	maker	gene	7534022	7547615	.	+	.	ID=GAMO_00027782;Name=GAMO_00027782;Alias=augustus_masked-LG12-processed-gene-75.42;Note=Similar to vtg1: Vitellogenin (Oncorhynchus mykiss);Dbxref=Gene3D:G3DSA:1.25.10.20,Gene3D:G3DSA:2.20.50.20,Gene3D:G3DSA:2.20.80.10,Gene3D:G3DSA:2.20.90.10,Gene3D:G3DSA:2.30.230.10,InterPro:IPR001747,InterPro:IPR001846,InterPro:IPR011030,InterPro:IPR015255,InterPro:IPR015258,InterPro:IPR015816,InterPro:IPR0158…
LG12	maker	gene	7551466	7559692	.	-	.	ID=GAMO_00027783;Name=GAMO_00027783;Alias=augustus_masked-LG12-processed-gene-75.46;Note=Similar to Vitellogenin-2 (Fundulus heteroclitus);Dbxref=Gene3D:G3DSA:1.25.10.20,Gene3D:G3DSA:2.20.90.10,Gene3D:G3DSA:2.30.230.10,InterPro:IPR001747,InterPro:IPR001846,InterPro:IPR011030,InterPro:IPR015258,InterPro:IPR015816,InterPro:IPR015819,PANTHER:PTHR23345,PANTHER:PTHR23345:SF9,Pfam:PF00094,Pfam:PF01347,…
LG12	maker	gene	7565225	7575883	.	+	.	ID=GAMO_00027785;Name=GAMO_00027785;Alias=maker-LG12-snap-gene-75.96;Note=Similar to vtg1: Vitellogenin (Oncorhynchus mykiss);Dbxref=Gene3D:G3DSA:1.25.10.20,Gene3D:G3DSA:2.20.50.20,Gene3D:G3DSA:2.20.80.10,Gene3D:G3DSA:2.20.90.10,Gene3D:G3DSA:2.30.230.10,InterPro:IPR001747,InterPro:IPR001846,InterPro:IPR011030,InterPro:IPR015255,InterPro:IPR015258,InterPro:IPR015816,InterPro:IPR015817,InterPro:IPR…
LG12	maker	gene	7575985	7583560	.	-	.	ID=GAMO_00027786;Name=GAMO_00027786;Alias=augustus_masked-LG12-processed-gene-76.0;Note=Similar to ssx2ip: Afadin- and alpha-actinin-binding protein (Oryzias latipes);Dbxref=Coils:Coil,InterPro:IPR021622,PANTHER:PTHR21736,PANTHER:PTHR21736:SF12,Pfam:PF11559;
LG12	maker	gene	7604691	7610866	.	-	.	ID=GAMO_00027788;Name=GAMO_00027788;Alias=maker-LG12-augustus-gene-76.58;Note=Similar to Lpar3: Lysophosphatidic acid receptor 3 (Mus musculus);Dbxref=Gene3D:G3DSA:1.20.1070.10,InterPro:IPR000276,InterPro:IPR005385,InterPro:IPR017452,PANTHER:PTHR22750,PANTHER:PTHR22750:SF21,PRINTS:PR00237,PRINTS:PR01560,Pfam:PF00001,ProSitePatterns:PS00237,ProSiteProfiles:PS50262,SUPERFAMILY:SSF81321;Ontology_ter…
LG12	maker	gene	7613633	7625764	.	-	.	ID=GAMO_00027790;Name=GAMO_00027790;Alias=maker-LG12-snap-gene-76.67;Note=Similar to MCOLN2: Mucolipin-2 (Homo sapiens);Dbxref=InterPro:IPR013122,PANTHER:PTHR12127,PANTHER:PTHR12127:SF4,Pfam:PF08016;
LG12	maker	gene	7627573	7633411	.	-	.	ID=GAMO_00027791;Name=GAMO_00027791;Alias=snap_masked-LG12-processed-gene-76.48;Note=Similar to CLCC1: Chloride channel CLIC-like protein 1 (Bos taurus);Dbxref=Coils:Coil,InterPro:IPR009231,Pfam:PF05934;
LG12	maker	gene	7633462	7641637	.	-	.	ID=GAMO_00027793;Name=GAMO_00027793;Alias=maker-LG12-snap-gene-76.69;Note=Similar to FTSJ3: pre-rRNA processing protein FTSJ3 (Gallus gallus);Dbxref=Coils:Coil,Gene3D:G3DSA:3.40.50.150,InterPro:IPR002877,InterPro:IPR012920,InterPro:IPR015507,InterPro:IPR024576,InterPro:IPR028589,InterPro:IPR029063,PANTHER:PTHR10920,PANTHER:PTHR10920:SF13,Pfam:PF01728,Pfam:PF07780,Pfam:PF11861,SUPERFAMILY:SSF53335…
LG12	maker	gene	7641843	7644988	.	-	.	ID=GAMO_00027795;Name=GAMO_00027795;Alias=maker-LG12-augustus-gene-76.62;Note=Similar to Hrasls: Phospholipid-metabolizing enzyme A-C1 (Mus musculus);Dbxref=InterPro:IPR007053,PANTHER:PTHR13943,PANTHER:PTHR13943:SF35,Pfam:PF04970;
LG12	maker	gene	7645411	7660397	.	+	.	ID=GAMO_00027796;Name=GAMO_00027796;Alias=maker-LG12-augustus-gene-76.55;Note=Similar to Mfn1: Mitofusin-1 (Rattus norvegicus);Dbxref=Gene3D:G3DSA:3.40.50.300,InterPro:IPR001401,InterPro:IPR027088,InterPro:IPR027094,InterPro:IPR027417,PANTHER:PTHR10465,PANTHER:PTHR10465:SF2,Pfam:PF00350,SUPERFAMILY:SSF52540;Ontology_term=GO:0003924,GO:0005525,GO:0005741,GO:0008053,GO:0016021;
LG12	maker	gene	7660315	7678716	.	-	.	ID=GAMO_00027799;Name=GAMO_00027799;Alias=augustus_masked-LG12-processed-gene-76.8;Note=Similar to GNB4: Guanine nucleotide-binding protein subunit beta-4 (Homo sapiens);Dbxref=Coils:Coil,Gene3D:G3DSA:2.102.10.10,Gene3D:G3DSA:2.130.10.10,InterPro:IPR001632,InterPro:IPR001680,InterPro:IPR015943,InterPro:IPR016346,InterPro:IPR017941,InterPro:IPR017986,InterPro:IPR019775,InterPro:IPR020472,PANTHER:P…
LG12	maker	gene	7684579	7693849	.	+	.	ID=GAMO_00027802;Name=GAMO_00027802;Alias=maker-LG12-snap-gene-77.42;Note=Similar to ACTL6A: Actin-like protein 6A (Homo sapiens);Dbxref=Gene3D:G3DSA:3.30.420.40,Gene3D:G3DSA:3.90.640.10,InterPro:IPR004000,InterPro:IPR004001,PANTHER:PTHR11937,PANTHER:PTHR11937:SF191,PRINTS:PR00190,Pfam:PF00022,ProSitePatterns:PS00432,SMART:SM00268,SUPERFAMILY:SSF53067;
LG12	maker	gene	7692544	7696524	.	-	.	ID=GAMO_00027803;Name=GAMO_00027803;Alias=maker-LG12-augustus-gene-77.39;Note=Similar to Mrpl47: 39S ribosomal protein L47%2C mitochondrial (Mus musculus);Dbxref=Coils:Coil,InterPro:IPR010729,PANTHER:PTHR21183,PANTHER:PTHR21183:SF18,Pfam:PF06984;Ontology_term=GO:0003735,GO:0005761,GO:0006412;
LG12	maker	gene	7696509	7699595	.	+	.	ID=GAMO_00027804;Name=GAMO_00027804;Alias=maker-LG12-augustus-gene-77.37;Note=Similar to NDUFB5: NADH dehydrogenase [ubiquinone] 1 beta subcomplex subunit 5%2C mitochondrial (Bos taurus);Dbxref=InterPro:IPR019173,PANTHER:PTHR13178,Pfam:PF09781;
LG12	maker	gene	7700430	7730778	.	+	.	ID=GAMO_00027805;Name=GAMO_00027805;Alias=maker-LG12-augustus-gene-77.38;Note=Similar to usp13: Ubiquitin carboxyl-terminal hydrolase 13 (Danio rerio);Dbxref=Gene3D:G3DSA:1.10.8.10,Gene3D:G3DSA:3.30.40.10,InterPro:IPR000449,InterPro:IPR001394,InterPro:IPR001607,InterPro:IPR009060,InterPro:IPR013083,InterPro:IPR015940,InterPro:IPR018200,InterPro:IPR028889,PANTHER:PTHR24006,PANTHER:PTHR24006:SF426,…
LG12	maker	gene	7734260	7769915	.	-	.	ID=GAMO_00027810;Name=GAMO_00027810;Alias=augustus_masked-LG12-processed-gene-77.3;Note=Similar to PEX5L: PEX5-related protein (Homo sapiens);Dbxref=Coils:Coil,Gene3D:G3DSA:1.25.40.10,InterPro:IPR011990,InterPro:IPR013026,InterPro:IPR019734,InterPro:IPR024111,InterPro:IPR024112,PANTHER:PTHR10130,PANTHER:PTHR10130:SF1,Pfam:PF13371,Pfam:PF13414,ProSiteProfiles:PS50005,ProSiteProfiles:PS50293,SMART:…
LG12	maker	gene	7823234	7825557	.	-	.	ID=GAMO_00027816;Name=GAMO_00027816;Alias=snap_masked-LG12-processed-gene-78.32;Note=Similar to Cpn2: Carboxypeptidase N subunit 2 (Mus musculus);Dbxref=Gene3D:G3DSA:3.80.10.10,InterPro:IPR001611,InterPro:IPR003591,InterPro:IPR026906,Pfam:PF13306,ProSiteProfiles:PS51450,SMART:SM00369,SUPERFAMILY:SSF52058;Ontology_term=GO:0005515;
LG12	maker	gene	7827448	7839894	.	-	.	ID=GAMO_00027817;Name=GAMO_00027817;Alias=snap_masked-LG12-processed-gene-78.33;Note=Similar to Cpn2: Carboxypeptidase N subunit 2 (Mus musculus);Dbxref=Gene3D:G3DSA:3.80.10.10,InterPro:IPR001611,InterPro:IPR003591,PANTHER:PTHR24367,Pfam:PF13855,ProSiteProfiles:PS51450,SMART:SM00369,SUPERFAMILY:SSF52058;Ontology_term=GO:0005515;
LG12	maker	gene	7860772	7868407	.	-	.	ID=GAMO_00027820;Name=GAMO_00027820;Alias=maker-LG12-snap-gene-78.41;Note=Similar to Lrrc15: Leucine-rich repeat-containing protein 15 (Mus musculus);Dbxref=Gene3D:G3DSA:3.80.10.10,InterPro:IPR001611,InterPro:IPR003591,PANTHER:PTHR24365,Pfam:PF13855,ProSiteProfiles:PS51450,SMART:SM00364,SMART:SM00369,SUPERFAMILY:SSF52058;Ontology_term=GO:0005515;
LG12	maker	gene	7868445	7869946	.	-	.	ID=GAMO_00027822;Name=GAMO_00027822;Alias=snap_masked-LG12-processed-gene-78.35;Note=Similar to Gp5: Platelet glycoprotein V (Rattus norvegicus);Dbxref=Gene3D:G3DSA:3.80.10.10,InterPro:IPR001611,InterPro:IPR003591,PANTHER:PTHR24373,PANTHER:PTHR24373:SF106,Pfam:PF13855,ProSiteProfiles:PS51450,SMART:SM00369,SUPERFAMILY:SSF52058;Ontology_term=GO:0005515;
LG12	maker	gene	7871071	7874278	.	-	.	ID=GAMO_00027823;Name=GAMO_00027823;Alias=maker-LG12-augustus-gene-78.39;Note=Protein of unknown function;
LG12	maker	gene	7874422	7892285	.	+	.	ID=GAMO_00027824;Name=GAMO_00027824;Alias=maker-LG12-snap-gene-79.33;Note=Similar to CCDC50: Coiled-coil domain-containing protein 50 (Gallus gallus);Dbxref=Coils:Coil,InterPro:IPR029311,PANTHER:PTHR22115,PANTHER:PTHR22115:SF1,Pfam:PF15295;
LG12	maker	gene	7898996	7901521	.	+	.	ID=GAMO_00027827;Name=GAMO_00027827;Alias=maker-LG12-snap-gene-79.34;Note=Similar to Cldn1: Claudin-1 (Rattus norvegicus);Dbxref=InterPro:IPR004031,InterPro:IPR006187,InterPro:IPR017974,PANTHER:PTHR12002,PANTHER:PTHR12002:SF92,PRINTS:PR01077,Pfam:PF00822,ProSitePatterns:PS01346;Ontology_term=GO:0005198,GO:0005923,GO:0016021;
LG12	maker	gene	7952024	7956283	.	+	.	ID=GAMO_00027835;Name=GAMO_00027835;Alias=maker-LG12-augustus-gene-80.52;Note=Similar to P3H2: Prolyl 3-hydroxylase 2 (Gallus gallus);Dbxref=InterPro:IPR005123,InterPro:IPR006620,PANTHER:PTHR14049,PANTHER:PTHR14049:SF1,Pfam:PF13640,ProSiteProfiles:PS51471,SMART:SM00702;Ontology_term=GO:0005506,GO:0016491,GO:0016705,GO:0016706,GO:0031418,GO:0055114;
LG12	maker	gene	7962362	7964633	.	+	.	ID=GAMO_00027836;Name=GAMO_00027836;Alias=maker-LG12-snap-gene-80.63;Note=Similar to lgals3bpa: Galectin-3-binding protein A (Danio rerio);Dbxref=Gene3D:G3DSA:3.10.250.10,Gene3D:G3DSA:3.30.710.10,InterPro:IPR000210,InterPro:IPR001190,InterPro:IPR011333,InterPro:IPR011705,InterPro:IPR017448,PANTHER:PTHR24410,PANTHER:PTHR24410:SF9,PRINTS:PR00258,Pfam:PF00530,Pfam:PF07707,ProSiteProfiles:PS50287,SMA…
LG12	maker	gene	7966100	7973500	.	+	.	ID=GAMO_00027837;Name=GAMO_00027837;Alias=augustus_masked-LG12-processed-gene-80.1;Note=Similar to DMAP1: DNA methyltransferase 1-associated protein 1 (Homo sapiens);Dbxref=Coils:Coil,InterPro:IPR008468,InterPro:IPR027109,PANTHER:PTHR12855,PANTHER:PTHR12855:SF10,Pfam:PF05499;Ontology_term=GO:0005634,GO:0006281,GO:0006338,GO:0035267,GO:0043967,GO:0043968,GO:0045892;
LG12	maker	gene	8024882	8028248	.	+	.	ID=GAMO_00027843;Name=GAMO_00027843;Alias=maker-LG12-augustus-gene-80.57;Note=Protein of unknown function;
LG12	maker	gene	8029762	8037480	.	+	.	ID=GAMO_00027844;Name=GAMO_00027844;Alias=maker-LG12-augustus-gene-80.58;Note=Similar to GUK1: Guanylate kinase (Homo sapiens);Dbxref=Coils:Coil,Gene3D:G3DSA:3.30.63.10,Gene3D:G3DSA:3.40.50.300,InterPro:IPR003593,InterPro:IPR008144,InterPro:IPR008145,InterPro:IPR027417,PANTHER:PTHR23117,PANTHER:PTHR23117:SF11,Pfam:PF00625,ProSiteProfiles:PS50052,SMART:SM00072,SMART:SM00382,SUPERFAMILY:SSF52540;On…
LG12	maker	gene	8050374	8053441	.	+	.	ID=GAMO_00027846;Name=GAMO_00027846;Alias=snap_masked-LG12-processed-gene-81.33;Note=Protein of unknown function;Dbxref=Gene3D:G3DSA:2.60.40.10,InterPro:IPR003961,InterPro:IPR013783,SUPERFAMILY:SSF49265;Ontology_term=GO:0005515;
LG12	maker	gene	8056753	8057385	.	+	.	ID=GAMO_00027847;Name=GAMO_00027847;Alias=snap_masked-LG12-processed-gene-81.34;Note=Protein of unknown function;
LG12	maker	gene	8079038	8116487	.	+	.	ID=GAMO_00027851;Name=GAMO_00027851;Alias=maker-LG12-snap-gene-81.59;Note=Similar to HTR3C: 5-hydroxytryptamine receptor 3C (Homo sapiens);Dbxref=Gene3D:G3DSA:1.20.120.370,Gene3D:G3DSA:2.70.170.10,InterPro:IPR006029,InterPro:IPR006201,InterPro:IPR006202,InterPro:IPR018000,InterPro:IPR027361,PANTHER:PTHR18945,PANTHER:PTHR18945:SF411,PRINTS:PR00252,Pfam:PF02931,Pfam:PF02932,ProSitePatterns:PS00236,…
LG12	maker	gene	8116528	8127491	.	+	.	ID=GAMO_00027852;Name=GAMO_00027852;Alias=maker-LG12-snap-gene-81.60;Note=Similar to Htr3a: 5-hydroxytryptamine receptor 3A (Rattus norvegicus);Dbxref=Gene3D:G3DSA:1.20.120.370,Gene3D:G3DSA:2.70.170.10,InterPro:IPR006029,InterPro:IPR006201,InterPro:IPR006202,InterPro:IPR018000,InterPro:IPR027361,PANTHER:PTHR18945,PANTHER:PTHR18945:SF147,Pfam:PF02931,Pfam:PF02932,ProSitePatterns:PS00236,SUPERFAMIL…
LG12	maker	gene	8128394	8151105	.	-	.	ID=GAMO_00027853;Name=GAMO_00027853;Alias=maker-LG12-snap-gene-81.61;Note=Similar to KIAA0226: Run domain Beclin-1 interacting and cysteine-rich containing protein (Homo sapiens);Dbxref=InterPro:IPR004012,InterPro:IPR025258,PANTHER:PTHR12326,PANTHER:PTHR12326:SF6,Pfam:PF13901,ProSiteProfiles:PS50826,SMART:SM00593,SUPERFAMILY:SSF140741;
LG12	maker	gene	8130695	8135368	.	+	.	ID=GAMO_00027854;Name=GAMO_00027854;Alias=snap_masked-LG12-processed-gene-81.41;Note=Protein of unknown function;
LG12	maker	gene	8174249	8181851	.	-	.	ID=GAMO_00027858;Name=GAMO_00027858;Alias=augustus_masked-LG12-processed-gene-82.1;Note=Similar to TSC22D2: TSC22 domain family protein 2 (Homo sapiens);Dbxref=InterPro:IPR000580,PANTHER:PTHR12348,PANTHER:PTHR12348:SF19;Ontology_term=GO:0003700,GO:0006355;
LG12	maker	gene	8192898	8200496	.	+	.	ID=GAMO_00027861;Name=GAMO_00027861;Alias=maker-LG12-augustus-gene-82.41;Note=Similar to PFN2: Profilin-2 (Pongo abelii);Dbxref=Gene3D:G3DSA:3.30.450.30,InterPro:IPR005454,InterPro:IPR005455,InterPro:IPR027310,PANTHER:PTHR13936,PANTHER:PTHR13936:SF12,PRINTS:PR01639,Pfam:PF00235,ProSitePatterns:PS00414,SMART:SM00392,SUPERFAMILY:SSF55770;Ontology_term=GO:0003779,GO:0030036;
LG12	maker	gene	8200502	8236722	.	-	.	ID=GAMO_00027863;Name=GAMO_00027863;Alias=maker-LG12-snap-gene-82.49;Note=Similar to RNF13: E3 ubiquitin-protein ligase RNF13 (Gallus gallus);Dbxref=Gene3D:G3DSA:3.30.40.10,Gene3D:G3DSA:3.50.30.30,InterPro:IPR001841,InterPro:IPR003137,InterPro:IPR011016,InterPro:IPR013083,PANTHER:PTHR22765,PANTHER:PTHR22765:SF28,Pfam:PF02225,Pfam:PF13639,ProSiteProfiles:PS50089,SMART:SM00184,SMART:SM00744,SUPERFA…
LG12	maker	gene	8205727	8206562	.	+	.	ID=GAMO_00027864;Name=GAMO_00027864;Alias=genemark-LG12-processed-gene-82.9;Note=Protein of unknown function;Dbxref=Coils:Coil,PANTHER:PTHR13585;
LG12	maker	gene	8237466	8240673	.	+	.	ID=GAMO_00027866;Name=GAMO_00027866;Alias=maker-LG12-snap-gene-82.47;Note=Similar to ANKUB1: Protein ANKUB1 (Homo sapiens);Dbxref=Gene3D:G3DSA:1.25.40.20,Gene3D:G3DSA:3.10.20.90,InterPro:IPR000626,InterPro:IPR020683,InterPro:IPR029071,PANTHER:PTHR10666,PANTHER:PTHR10666:SF111,Pfam:PF12796,ProSiteProfiles:PS50053,SUPERFAMILY:SSF48403,SUPERFAMILY:SSF54236;Ontology_term=GO:0005515;
LG12	maker	gene	8241625	8253753	.	+	.	ID=GAMO_00027867;Name=GAMO_00027867;Alias=maker-LG12-augustus-gene-82.43;Note=Similar to PPP1R2: Protein phosphatase inhibitor 2 (Oryctolagus cuniculus);Dbxref=Coils:Coil,InterPro:IPR007062,PANTHER:PTHR12398,PANTHER:PTHR12398:SF22,Pfam:PF04979;Ontology_term=GO:0004864,GO:0009966,GO:0043666;
LG12	maker	gene	8254396	8304097	.	+	.	ID=GAMO_00027868;Name=GAMO_00027868;Alias=genemark-LG12-processed-gene-83.14;Note=Similar to ACAP2: Arf-GAP with coiled-coil%2C ANK repeat and PH domain-containing protein 2 (Oryctolagus cuniculus);Dbxref=Gene3D:G3DSA:1.20.1270.60,Gene3D:G3DSA:1.25.40.20,Gene3D:G3DSA:2.30.29.30,InterPro:IPR001164,InterPro:IPR001849,InterPro:IPR002110,InterPro:IPR011993,InterPro:IPR020683,InterPro:IPR027267,PANTHE…
LG12	maker	gene	8289999	8293746	.	-	.	ID=GAMO_00027870;Name=GAMO_00027870;Alias=snap_masked-LG12-processed-gene-83.37;Note=Protein of unknown function;
LG12	maker	gene	8295983	8296703	.	-	.	ID=GAMO_00027871;Name=GAMO_00027871;Alias=genemark-LG12-processed-gene-83.17;Note=Protein of unknown function;Dbxref=Coils:Coil;
LG12	maker	gene	8313796	8350922	.	-	.	ID=GAMO_00027873;Name=GAMO_00027873;Alias=augustus_masked-LG12-processed-gene-83.4;Note=Similar to PSMD1: 26S proteasome non-ATPase regulatory subunit 1 (Gallus gallus);Dbxref=Gene3D:G3DSA:1.25.10.10,InterPro:IPR002015,InterPro:IPR011989,InterPro:IPR016024,InterPro:IPR016642,PANTHER:PTHR10943,PANTHER:PTHR10943:SF2,PIRSF:PIRSF015947,Pfam:PF01851,Pfam:PF13646,SUPERFAMILY:SSF48371;Ontology_term=GO:0…
LG12	maker	gene	8334656	8340275	.	+	.	ID=GAMO_00027875;Name=GAMO_00027875;Alias=augustus_masked-LG12-processed-gene-83.3;Note=Similar to htr2b: 5-hydroxytryptamine receptor 2B (Tetraodon fluviatilis);Dbxref=Gene3D:G3DSA:1.20.1070.10,InterPro:IPR000276,InterPro:IPR000482,InterPro:IPR002231,InterPro:IPR017452,PANTHER:PTHR24247,PANTHER:PTHR24247:SF31,PRINTS:PR00237,PRINTS:PR00651,PRINTS:PR01101,Pfam:PF00001,ProSitePatterns:PS00237,ProSi…
LG12	maker	gene	8351922	8356405	.	-	.	ID=GAMO_00027877;Name=GAMO_00027877;Alias=maker-LG12-augustus-gene-83.55;Note=Protein of unknown function;
LG12	maker	gene	8361226	8363044	.	+	.	ID=GAMO_00027878;Name=GAMO_00027878;Alias=maker-LG12-augustus-gene-84.58;Note=Similar to NDUFA7: NADH dehydrogenase [ubiquinone] 1 alpha subcomplex subunit 7 (Gorilla gorilla gorilla);Dbxref=InterPro:IPR009947,PANTHER:PTHR12485,Pfam:PF07347;Ontology_term=GO:0005743,GO:0008137,GO:0042773;
LG12	maker	gene	8363404	8390444	.	+	.	ID=GAMO_00027879;Name=GAMO_00027879;Alias=maker-LG12-snap-gene-84.68;Note=Similar to Ldlr: Low-density lipoprotein receptor (Mus musculus);Dbxref=Gene3D:G3DSA:2.10.25.10,Gene3D:G3DSA:2.120.10.30,Gene3D:G3DSA:4.10.400.10,InterPro:IPR000033,InterPro:IPR000152,InterPro:IPR000742,InterPro:IPR001881,InterPro:IPR002172,InterPro:IPR011042,InterPro:IPR023415,PANTHER:PTHR10529,PRINTS:PR00261,Pfam:PF00057,…
LG12	maker	gene	8391214	8394037	.	+	.	ID=GAMO_00027881;Name=GAMO_00027881;Alias=maker-LG12-augustus-gene-84.61;Note=Similar to Kcnv2: Potassium voltage-gated channel subfamily V member 2 (Mus musculus);Dbxref=Coils:Coil,Gene3D:G3DSA:1.10.287.70,Gene3D:G3DSA:3.30.710.10,InterPro:IPR003091,InterPro:IPR003131,InterPro:IPR003968,InterPro:IPR003971,InterPro:IPR005821,InterPro:IPR011333,InterPro:IPR028325,PANTHER:PTHR11537,PANTHER:PTHR1153…
LG12	maker	gene	8399994	8401133	.	+	.	ID=GAMO_00027883;Name=GAMO_00027883;Alias=augustus_masked-LG12-processed-gene-84.4;Note=Similar to B3GNT3: N-acetyllactosaminide beta-1%2C3-N-acetylglucosaminyltransferase 3 (Homo sapiens);Dbxref=InterPro:IPR002659,PANTHER:PTHR11214,PANTHER:PTHR11214:SF23,Pfam:PF01762;Ontology_term=GO:0006486,GO:0008378,GO:0016020;
LG12	maker	gene	8405220	8407455	.	-	.	ID=GAMO_00027884;Name=GAMO_00027884;Alias=snap_masked-LG12-processed-gene-84.48;Note=Similar to SRMS: Tyrosine-protein kinase Srms (Homo sapiens);Dbxref=Gene3D:G3DSA:1.10.510.10,InterPro:IPR001245,InterPro:IPR011009,PANTHER:PTHR24418,PANTHER:PTHR24418:SF217,Pfam:PF07714,SUPERFAMILY:SSF56112;Ontology_term=GO:0004672,GO:0006468,GO:0016772;
LG12	maker	gene	8424175	8432782	.	-	.	ID=GAMO_00027885;Name=GAMO_00027885;Alias=maker-LG12-snap-gene-84.74;Note=Similar to JAK2: Tyrosine-protein kinase JAK2 (Gallus gallus);Dbxref=Gene3D:G3DSA:3.30.505.10,InterPro:IPR000299,InterPro:IPR000980,InterPro:IPR019749,PANTHER:PTHR24418,PANTHER:PTHR24418:SF217,Pfam:PF00017,ProSiteProfiles:PS50001,ProSiteProfiles:PS50057,SMART:SM00252,SMART:SM00295,SUPERFAMILY:SSF50729,SUPERFAMILY:SSF55550;O…
LG12	maker	gene	8438674	8454279	.	+	.	ID=GAMO_00027889;Name=GAMO_00027889;Alias=maker-LG12-snap-gene-84.72;Note=Similar to ccdc124: Coiled-coil domain-containing protein 124 (Danio rerio);Dbxref=Coils:Coil,Gene3D:G3DSA:1.10.30.10,InterPro:IPR009071,InterPro:IPR010422,PANTHER:PTHR21680,PANTHER:PTHR21680:SF0,Pfam:PF06244,SUPERFAMILY:SSF47095;
LG12	maker	gene	8459846	8461857	.	+	.	ID=GAMO_00027895;Name=GAMO_00027895;Alias=snap_masked-LG12-processed-gene-85.37;Note=Similar to KCNN1: Small conductance calcium-activated potassium channel protein 1 (Homo sapiens);Dbxref=Gene3D:G3DSA:1.10.287.70,InterPro:IPR004178,InterPro:IPR013099,InterPro:IPR015449,PANTHER:PTHR10153,PANTHER:PTHR10153:SF21,Pfam:PF02888,Pfam:PF03530,Pfam:PF07885,SMART:SM01053,SUPERFAMILY:SSF81324,SUPERFAMILY:S…
LG12	maker	gene	8462197	8463093	.	+	.	ID=GAMO_00027896;Name=GAMO_00027896;Alias=augustus_masked-LG12-processed-gene-85.1;Note=Similar to KCNN2: Small conductance calcium-activated potassium channel protein 2 (Homo sapiens);Dbxref=Coils:Coil,Gene3D:G3DSA:1.10.287.70,Gene3D:G3DSA:2.60.40.420,InterPro:IPR000101,InterPro:IPR002355,InterPro:IPR008661,InterPro:IPR008972,InterPro:IPR011706,InterPro:IPR011707,InterPro:IPR015449,InterPro:IPR0…
LG12	maker	gene	8464239	8478689	.	+	.	ID=GAMO_00027897;Name=GAMO_00027897;Alias=maker-LG12-augustus-gene-85.56;Note=Similar to uhrf1: E3 ubiquitin-protein ligase UHRF1 (Danio rerio);Dbxref=Gene3D:G3DSA:2.30.280.10,Gene3D:G3DSA:2.30.30.30,Gene3D:G3DSA:3.10.20.90,Gene3D:G3DSA:3.30.40.10,InterPro:IPR000626,InterPro:IPR001965,InterPro:IPR003105,InterPro:IPR011011,InterPro:IPR013083,InterPro:IPR014722,InterPro:IPR015947,InterPro:IPR019787…
LG12	maker	gene	8478990	8523012	.	+	.	ID=GAMO_00027900;Name=GAMO_00027900;Alias=maker-LG12-snap-gene-85.61;Note=Similar to Kdm4b: Lysine-specific demethylase 4B (Mus musculus);Dbxref=Coils:Coil,Gene3D:G3DSA:3.30.40.10,InterPro:IPR001965,InterPro:IPR002999,InterPro:IPR003347,InterPro:IPR003349,InterPro:IPR011011,InterPro:IPR013083,PANTHER:PTHR10694,PANTHER:PTHR10694:SF30,Pfam:PF02373,Pfam:PF02375,Pfam:PF13831,Pfam:PF13832,ProSiteProfi…
LG12	maker	gene	8646194	8651472	.	+	.	ID=GAMO_00027918;Name=GAMO_00027918;Alias=snap_masked-LG12-processed-gene-86.45;Note=Protein of unknown function;
LG12	maker	gene	8957461	9053482	.	+	.	ID=GAMO_00027956;Name=GAMO_00027956;Alias=maker-LG12-snap-gene-90.62;Note=Similar to PTPRS: Receptor-type tyrosine-protein phosphatase S (Homo sapiens);Dbxref=Gene3D:G3DSA:1.20.1070.10,Gene3D:G3DSA:2.60.40.10,Gene3D:G3DSA:3.90.190.10,InterPro:IPR000242,InterPro:IPR000276,InterPro:IPR000387,InterPro:IPR003595,InterPro:IPR003598,InterPro:IPR003599,InterPro:IPR003961,InterPro:IPR007110,InterPro:IPR0…
LG12	maker	gene	9057084	9079567	.	-	.	ID=GAMO_00027966;Name=GAMO_00027966;Alias=maker-LG12-snap-gene-91.65;Note=Similar to Gipc1: PDZ domain-containing protein GIPC1 (Rattus norvegicus);Dbxref=Gene3D:G3DSA:2.30.42.10,InterPro:IPR001478,InterPro:IPR017379,PANTHER:PTHR12259,PANTHER:PTHR12259:SF2,PIRSF:PIRSF038083,Pfam:PF00595,ProSiteProfiles:PS50106,SMART:SM00228,SUPERFAMILY:SSF50156;Ontology_term=GO:0005515;
LG12	maker	gene	9095673	9103565	.	+	.	ID=GAMO_00027969;Name=GAMO_00027969;Alias=snap_masked-LG12-processed-gene-91.31;Note=Similar to Gramd3: GRAM domain-containing protein 3 (Mus musculus);Dbxref=InterPro:IPR004182,PANTHER:PTHR23319,PANTHER:PTHR23319:SF6,Pfam:PF02893,SMART:SM00568;
LG12	maker	gene	9103101	9106383	.	-	.	ID=GAMO_00027970;Name=GAMO_00027970;Alias=maker-LG12-snap-gene-91.66;Note=Similar to LIM2: Lens fiber membrane intrinsic protein (Bos taurus);Dbxref=InterPro:IPR003935,InterPro:IPR004031,InterPro:IPR004032,PANTHER:PTHR10671,PANTHER:PTHR10671:SF30,PRINTS:PR01457,Pfam:PF00822,ProSitePatterns:PS01221;Ontology_term=GO:0005212,GO:0016020,GO:0016021;
LG12	maker	gene	9116739	9127053	.	-	.	ID=GAMO_00027973;Name=GAMO_00027973;Alias=maker-LG12-snap-gene-91.67;Note=Similar to WDR47: WD repeat-containing protein 47 (Homo sapiens);Dbxref=Coils:Coil,Gene3D:G3DSA:2.130.10.10,InterPro:IPR001680,InterPro:IPR006594,InterPro:IPR006595,InterPro:IPR015943,InterPro:IPR017986,InterPro:IPR019775,PANTHER:PTHR19863,Pfam:PF00400,ProSitePatterns:PS00678,ProSiteProfiles:PS50082,ProSiteProfiles:PS50294,…
LG12	maker	gene	9128920	9169289	.	-	.	ID=GAMO_00027974;Name=GAMO_00027974;Alias=maker-LG12-snap-gene-91.68;Note=Similar to Camsap2: Calmodulin-regulated spectrin-associated protein 2 (Mus musculus);Dbxref=Coils:Coil,Gene3D:G3DSA:1.10.418.10,InterPro:IPR001715,InterPro:IPR011033,InterPro:IPR014797,PANTHER:PTHR21595,PANTHER:PTHR21595:SF1,Pfam:PF00307,Pfam:PF08683,ProSiteProfiles:PS51508,SMART:SM01051,SUPERFAMILY:SSF47576,SUPERFAMILY:SS…
LG12	maker	gene	9170085	9176589	.	+	.	ID=GAMO_00027978;Name=GAMO_00027978;Alias=augustus_masked-LG12-processed-gene-92.0;Note=Similar to Ddx59: Probable ATP-dependent RNA helicase DDX59 (Mus musculus);Dbxref=Gene3D:G3DSA:3.40.50.300,InterPro:IPR001650,InterPro:IPR007529,InterPro:IPR011545,InterPro:IPR014001,InterPro:IPR014014,InterPro:IPR027417,PANTHER:PTHR24031,PANTHER:PTHR24031:SF42,Pfam:PF00270,Pfam:PF00271,Pfam:PF04438,ProSitePro…
LG12	maker	gene	9176905	9221456	.	+	.	ID=GAMO_00027981;Name=GAMO_00027981;Alias=augustus_masked-LG12-processed-gene-92.1;Note=Similar to KIF14: Kinesin-like protein KIF14 (Homo sapiens);Dbxref=Coils:Coil,Gene3D:G3DSA:2.60.120.200,Gene3D:G3DSA:2.60.200.20,Gene3D:G3DSA:3.10.100.10,Gene3D:G3DSA:3.40.850.10,InterPro:IPR000203,InterPro:IPR000253,InterPro:IPR000832,InterPro:IPR001752,InterPro:IPR001759,InterPro:IPR008984,InterPro:IPR008985…
LG12	maker	gene	9468851	9490473	.	+	.	ID=GAMO_00028022;Name=GAMO_00028022;Alias=maker-LG12-snap-gene-95.24;Note=Protein of unknown function;
LG12	maker	gene	9530698	9558418	.	-	.	ID=GAMO_00028028;Name=GAMO_00028028;Alias=maker-LG12-snap-gene-96.60;Note=Similar to ALPI: Intestinal-type alkaline phosphatase (Homo sapiens);Dbxref=Gene3D:G3DSA:3.40.720.10,InterPro:IPR001952,InterPro:IPR017849,InterPro:IPR017850,InterPro:IPR018299,PANTHER:PTHR11596,PANTHER:PTHR11596:SF30,PRINTS:PR00113,Pfam:PF00245,ProSitePatterns:PS00123,SMART:SM00098,SUPERFAMILY:SSF53649;Ontology_term=GO:000…
LG12	maker	gene	9564943	9573575	.	+	.	ID=GAMO_00028031;Name=GAMO_00028031;Alias=maker-LG12-snap-gene-96.59;Note=Similar to his-3: Histone H2A (Caenorhabditis elegans);Dbxref=Gene3D:G3DSA:1.10.20.10,InterPro:IPR001878,InterPro:IPR002119,InterPro:IPR007125,InterPro:IPR009072,PANTHER:PTHR23430,PANTHER:PTHR23430:SF19,PRINTS:PR00620,Pfam:PF00125,Pfam:PF13917,ProSiteProfiles:PS50158,SMART:SM00414,SUPERFAMILY:SSF47113;Ontology_term=GO:00007…
LG12	maker	gene	9661141	9665927	.	+	.	ID=GAMO_00028038;Name=GAMO_00028038;Alias=maker-LG12-augustus-gene-97.62;Note=Similar to cnp-4: C-type natriuretic peptide 4 (Oryzias latipes);Dbxref=Coils:Coil,InterPro:IPR000663,PANTHER:PTHR12167,PANTHER:PTHR12167:SF2,PRINTS:PR00710,Pfam:PF00212,ProSitePatterns:PS00263,SMART:SM00183;Ontology_term=GO:0005179,GO:0005576;
LG12	maker	gene	9667413	9669986	.	+	.	ID=GAMO_00028040;Name=GAMO_00028040;Alias=augustus_masked-LG12-processed-gene-97.1;Note=Similar to CDKL3: Cyclin-dependent kinase-like 3 (Macaca fascicularis);Dbxref=Gene3D:G3DSA:1.10.510.10,Gene3D:G3DSA:3.30.200.20,InterPro:IPR000719,InterPro:IPR002290,InterPro:IPR008271,InterPro:IPR011009,InterPro:IPR017441,PANTHER:PTHR24056,PANTHER:PTHR24056:SF7,Pfam:PF00069,ProSitePatterns:PS00107,ProSitePatt…
LG12	maker	gene	9675614	9682626	.	+	.	ID=GAMO_00028044;Name=GAMO_00028044;Alias=maker-LG12-snap-gene-97.72;Note=Similar to ncl: Nucleolin (Xenopus laevis);Dbxref=Coils:Coil,Gene3D:G3DSA:3.30.70.330,InterPro:IPR000504,InterPro:IPR012677,PANTHER:PTHR24012,PANTHER:PTHR24012:SF319,Pfam:PF00076,ProSiteProfiles:PS50102,SMART:SM00360,SUPERFAMILY:SSF54928;Ontology_term=GO:0000166,GO:0003676;
LG12	maker	gene	9688763	9689992	.	-	.	ID=GAMO_00028046;Name=GAMO_00028046;Alias=snap_masked-LG12-processed-gene-97.48;Note=Similar to B3gnt7: UDP-GlcNAc:betaGal beta-1%2C3-N-acetylglucosaminyltransferase 7 (Rattus norvegicus);Dbxref=InterPro:IPR002659,PANTHER:PTHR11214,PANTHER:PTHR11214:SF93,Pfam:PF01762;Ontology_term=GO:0006486,GO:0008378,GO:0016020;
LG12	maker	gene	9708278	9725986	.	-	.	ID=GAMO_00028053;Name=GAMO_00028053;Alias=genemark-LG12-processed-gene-97.32;Note=Similar to ARMC9: LisH domain-containing protein ARMC9 (Pongo abelii);Dbxref=Gene3D:G3DSA:1.25.10.10,InterPro:IPR011989,InterPro:IPR016024,PANTHER:PTHR14881,SUPERFAMILY:SSF48371;Ontology_term=GO:0005488;
LG12	maker	gene	9732729	9733238	.	+	.	ID=GAMO_00028055;Name=GAMO_00028055;Alias=augustus_masked-LG12-processed-gene-97.5;Note=Similar to Galactose-specific lectin nattectin (Thalassophryne nattereri);Dbxref=Gene3D:G3DSA:3.10.100.10,InterPro:IPR001304,InterPro:IPR016186,InterPro:IPR016187,InterPro:IPR018378,PANTHER:PTHR22801,PRINTS:PR01504,Pfam:PF00059,ProSitePatterns:PS00615,ProSiteProfiles:PS50041,SMART:SM00034,SUPERFAMILY:SSF56436;…
LG12	maker	gene	9740262	9743525	.	+	.	ID=GAMO_00028056;Name=GAMO_00028056;Alias=maker-LG12-augustus-gene-97.66;Note=Similar to Polr2h: DNA-directed RNA polymerases I%2C II%2C and III subunit RPABC3 (Mus musculus);Dbxref=Gene3D:G3DSA:2.40.50.140,InterPro:IPR005570,InterPro:IPR012340,PANTHER:PTHR10917,PANTHER:PTHR10917:SF0,PIRSF:PIRSF000779,Pfam:PF03870,SMART:SM00658,SUPERFAMILY:SSF50249;Ontology_term=GO:0006351;
LG12	maker	gene	9743874	9753192	.	+	.	ID=GAMO_00028057;Name=GAMO_00028057;Alias=maker-LG12-augustus-gene-97.67;Note=Similar to Mfsd8: Major facilitator superfamily domain-containing protein 8 (Mus musculus);Dbxref=Gene3D:G3DSA:1.20.1250.20,InterPro:IPR001958,InterPro:IPR011701,InterPro:IPR016196,InterPro:IPR020846,PANTHER:PTHR24003,PANTHER:PTHR24003:SF424,PRINTS:PR01035,Pfam:PF07690,ProSiteProfiles:PS50850,SUPERFAMILY:SSF103473;Ontol…
LG12	maker	gene	9827439	9829006	.	-	.	ID=GAMO_00028070;Name=GAMO_00028070;Alias=genemark-LG12-processed-gene-98.34;Note=Similar to nipblb: Nipped-B-like protein B (Danio rerio);Dbxref=Coils:Coil,PANTHER:PTHR13585;
LG12	maker	gene	10030580	10047682	.	-	.	ID=GAMO_00028093;Name=GAMO_00028093;Alias=genemark-LG12-processed-gene-100.25;Note=Similar to EPHB3: Ephrin type-B receptor 3 (Fragment) (Gallus gallus);Dbxref=Gene3D:G3DSA:2.60.120.260,Gene3D:G3DSA:2.60.40.10,InterPro:IPR001090,InterPro:IPR001426,InterPro:IPR003961,InterPro:IPR008979,InterPro:IPR009030,InterPro:IPR013783,InterPro:IPR027936,PANTHER:PTHR24416,PANTHER:PTHR24416:SF120,PRINTS:PR00014…
LG12	maker	gene	10175127	10176134	.	-	.	ID=GAMO_00028115;Name=GAMO_00028115;Alias=snap_masked-LG12-processed-gene-102.39;Note=Protein of unknown function;Dbxref=Coils:Coil;
LG12	maker	gene	10177359	10188319	.	-	.	ID=GAMO_00028116;Name=GAMO_00028116;Alias=maker-LG12-snap-gene-102.55;Note=Protein of unknown function;
LG12	maker	gene	10301248	10308794	.	-	.	ID=GAMO_00028134;Name=GAMO_00028134;Alias=maker-LG12-augustus-gene-103.55;Note=Similar to hykk: Hydroxylysine kinase (Danio rerio);Dbxref=Gene3D:G3DSA:3.90.1200.10,InterPro:IPR002575,InterPro:IPR011009,PANTHER:PTHR21064,PANTHER:PTHR21064:SF1,Pfam:PF01636,SUPERFAMILY:SSF56112;Ontology_term=GO:0016772;
LG12	maker	gene	10333704	10340979	.	+	.	ID=GAMO_00028136;Name=GAMO_00028136;Alias=maker-LG12-snap-gene-103.60;Note=Similar to Nmur1: Neuromedin-U receptor 1 (Mus musculus);Dbxref=Gene3D:G3DSA:1.20.1070.10,InterPro:IPR000276,InterPro:IPR005390,InterPro:IPR017452,PANTHER:PTHR24243,PANTHER:PTHR24243:SF109,PRINTS:PR00237,PRINTS:PR01565,Pfam:PF00001,ProSitePatterns:PS00237,ProSiteProfiles:PS50262,SUPERFAMILY:SSF81321;Ontology_term=GO:000160…
LG12	maker	gene	10340805	10358405	.	-	.	ID=GAMO_00028137;Name=GAMO_00028137;Alias=maker-LG12-snap-gene-103.63;Note=Similar to KANK1: KN motif and ankyrin repeat domain-containing protein 1 (Homo sapiens);Dbxref=Coils:Coil,Gene3D:G3DSA:1.25.40.20,InterPro:IPR002110,InterPro:IPR020683,InterPro:IPR021939,PANTHER:PTHR24168,Pfam:PF00023,Pfam:PF12075,Pfam:PF12796,ProSiteProfiles:PS50088,ProSiteProfiles:PS50297,SMART:SM00248,SUPERFAMILY:SSF48…
LG12	maker	gene	10387048	10412730	.	+	.	ID=GAMO_00028145;Name=GAMO_00028145;Alias=maker-LG12-snap-gene-104.54;Note=Similar to NLRC3: Protein NLRC3 (Homo sapiens);Dbxref=Coils:Coil,Gene3D:G3DSA:3.80.10.10,InterPro:IPR001870,InterPro:IPR003590,InterPro:IPR003877,InterPro:IPR003879,InterPro:IPR006574,InterPro:IPR007111,InterPro:IPR008985,InterPro:IPR018355,InterPro:IPR029495,PANTHER:PTHR24106,PANTHER:PTHR24106:SF58,PRINTS:PR01407,Pfam:PF0…
LG12	maker	gene	10414407	10417577	.	+	.	ID=GAMO_00028148;Name=GAMO_00028148;Alias=maker-LG12-snap-gene-104.55;Note=Similar to med26: Mediator of RNA polymerase II transcription subunit 26 (Danio rerio);Dbxref=Gene3D:G3DSA:1.20.930.10,InterPro:IPR017923,PANTHER:PTHR15201,PANTHER:PTHR15201:SF0,Pfam:PF08711,ProSiteProfiles:PS51319,SUPERFAMILY:SSF47676;Ontology_term=GO:0003677,GO:0005634,GO:0006351;
LG12	maker	gene	10418864	10430877	.	+	.	ID=GAMO_00028149;Name=GAMO_00028149;Alias=maker-LG12-augustus-gene-104.49;Note=Similar to SLC35E1: Solute carrier family 35 member E1 (Homo sapiens);Dbxref=InterPro:IPR000620,InterPro:IPR004853,PANTHER:PTHR11132,PANTHER:PTHR11132:SF31,Pfam:PF00892,Pfam:PF03151,SUPERFAMILY:SSF103481;Ontology_term=GO:0016020;
LG12	maker	gene	10430195	10433110	.	-	.	ID=GAMO_00028150;Name=GAMO_00028150;Alias=maker-LG12-augustus-gene-104.53;Note=Similar to PTGER4: Prostaglandin E2 receptor EP4 subtype (Oryctolagus cuniculus);Dbxref=Gene3D:G3DSA:1.20.1070.10,InterPro:IPR000276,InterPro:IPR001758,InterPro:IPR008365,InterPro:IPR017452,PANTHER:PTHR11866,PANTHER:PTHR11866:SF6,PRINTS:PR00237,PRINTS:PR00586,PRINTS:PR01788,Pfam:PF00001,ProSitePatterns:PS00237,ProSiteP…
LG12	maker	gene	10431298	10432213	.	+	.	ID=GAMO_00028151;Name=GAMO_00028151;Alias=maker-LG12-snap-gene-104.57;Note=Protein of unknown function;
LG12	maker	gene	10432229	10432438	.	+	.	ID=GAMO_00028152;Name=GAMO_00028152;Alias=snap_masked-LG12-processed-gene-104.35;Note=Protein of unknown function;
LG12	maker	gene	10437259	10457976	.	+	.	ID=GAMO_00028154;Name=GAMO_00028154;Alias=maker-LG12-snap-gene-104.60;Note=Similar to Dab2: Disabled homolog 2 (Mus musculus);Dbxref=Gene3D:G3DSA:2.30.29.30,Gene3D:G3DSA:2.30.30.40,InterPro:IPR001452,InterPro:IPR006020,InterPro:IPR011993,InterPro:IPR029294,PANTHER:PTHR11232,PANTHER:PTHR11232:SF40,Pfam:PF00640,Pfam:PF14603,ProSiteProfiles:PS01179,SMART:SM00462,SUPERFAMILY:SSF50044,SUPERFAMILY:SSF5…
LG12	maker	gene	10458725	10460020	.	+	.	ID=GAMO_00028157;Name=GAMO_00028157;Alias=maker-LG12-augustus-gene-104.51;Note=Similar to PEX11G: Peroxisomal membrane protein 11C (Homo sapiens);Dbxref=InterPro:IPR008733,InterPro:IPR026510,PANTHER:PTHR20990,PANTHER:PTHR20990:SF0,Pfam:PF05648;Ontology_term=GO:0005779,GO:0016559;
LG12	maker	gene	10463915	10472622	.	+	.	ID=GAMO_00028159;Name=GAMO_00028159;Alias=maker-LG12-augustus-gene-104.52;Note=Similar to APBA1: Amyloid beta A4 precursor protein-binding family A member 1 (Homo sapiens);Dbxref=Gene3D:G3DSA:2.30.29.30,Gene3D:G3DSA:2.30.42.10,InterPro:IPR001478,InterPro:IPR006020,InterPro:IPR011993,PANTHER:PTHR12345,PANTHER:PTHR12345:SF9,Pfam:PF00595,Pfam:PF00640,ProSiteProfiles:PS01179,ProSiteProfiles:PS50106,S…
LG12	maker	gene	10473106	10484797	.	+	.	ID=GAMO_00028161;Name=GAMO_00028161;Alias=maker-LG12-snap-gene-105.79;Note=Similar to Abca1: ATP-binding cassette sub-family A member 1 (Mus musculus);Dbxref=InterPro:IPR026082,PANTHER:PTHR19229,PANTHER:PTHR19229:SF49;
LG12	maker	gene	10485979	10486951	.	-	.	ID=GAMO_00028167;Name=GAMO_00028167;Alias=snap_masked-LG12-processed-gene-105.57;Note=Protein of unknown function;
LG12	maker	gene	10490995	10509631	.	+	.	ID=GAMO_00028169;Name=GAMO_00028169;Alias=augustus_masked-LG12-processed-gene-105.1;Note=Similar to Abca1: ATP-binding cassette sub-family A member 1 (Mus musculus);Dbxref=Gene3D:G3DSA:3.40.50.300,InterPro:IPR026082,InterPro:IPR027417,PANTHER:PTHR19229,PANTHER:PTHR19229:SF49,Pfam:PF12698,SUPERFAMILY:SSF52540;
LG12	maker	gene	10510426	10519965	.	+	.	ID=GAMO_00028173;Name=GAMO_00028173;Alias=maker-LG12-snap-gene-105.83;Note=Protein of unknown function;
LG12	maker	gene	10537860	10563451	.	+	.	ID=GAMO_00028178;Name=GAMO_00028178;Alias=maker-LG12-augustus-gene-105.77;Note=Similar to arid3a: AT-rich interactive domain-containing protein 3A (Xenopus laevis);Dbxref=Coils:Coil,Gene3D:G3DSA:1.10.150.60,InterPro:IPR001606,InterPro:IPR023334,PANTHER:PTHR15348,PANTHER:PTHR15348:SF1,Pfam:PF01388,ProSiteProfiles:PS51011,ProSiteProfiles:PS51486,SMART:SM00501,SMART:SM01014,SUPERFAMILY:SSF46774;Onto…
LG12	maker	gene	10568272	10577623	.	+	.	ID=GAMO_00028181;Name=GAMO_00028181;Alias=maker-LG12-augustus-gene-105.78;Note=Similar to Ctdspl2: CTD small phosphatase-like protein 2 (Mus musculus);Dbxref=Gene3D:G3DSA:3.40.50.1000,InterPro:IPR004274,InterPro:IPR011948,InterPro:IPR023214,PANTHER:PTHR12210,Pfam:PF03031,ProSiteProfiles:PS50969,SMART:SM00577,SUPERFAMILY:SSF56784,TIGRFAM:TIGR02251;Ontology_term=GO:0005515,GO:0016791;
LG12	maker	gene	10576577	10585874	.	-	.	ID=GAMO_00028182;Name=GAMO_00028182;Alias=maker-LG12-snap-gene-106.59;Note=Protein of unknown function;
LG12	maker	gene	10578471	10587864	.	+	.	ID=GAMO_00028183;Name=GAMO_00028183;Alias=maker-LG12-snap-gene-106.56;Note=Protein of unknown function;
LG12	maker	gene	10588686	10594322	.	+	.	ID=GAMO_00028184;Name=GAMO_00028184;Alias=maker-LG12-augustus-gene-106.50;Note=Similar to NDUFS7: NADH dehydrogenase [ubiquinone] iron-sulfur protein 7%2C mitochondrial (Bos taurus);Dbxref=Gene3D:G3DSA:3.40.50.700,InterPro:IPR006137,InterPro:IPR006138,PANTHER:PTHR11995,PANTHER:PTHR11995:SF2,Pfam:PF01058,ProSitePatterns:PS01150,SUPERFAMILY:SSF56770,TIGRFAM:TIGR01957;Ontology_term=GO:0008137,GO:004…
LG12	maker	gene	10593358	10597905	.	-	.	ID=GAMO_00028185;Name=GAMO_00028185;Alias=maker-LG12-snap-gene-106.60;Note=Similar to gamt: Guanidinoacetate N-methyltransferase (Danio rerio);Dbxref=Gene3D:G3DSA:3.40.50.150,InterPro:IPR016550,InterPro:IPR026480,InterPro:IPR029063,PANTHER:PTHR32162,PIRSF:PIRSF009285,ProSiteProfiles:PS51559,SUPERFAMILY:SSF53335;Ontology_term=GO:0030731;
LG12	maker	gene	10600753	10606326	.	+	.	ID=GAMO_00028186;Name=GAMO_00028186;Alias=snap_masked-LG12-processed-gene-106.33;Note=Similar to Dazap1: DAZ-associated protein 1 (Mus musculus);Dbxref=Gene3D:G3DSA:3.30.70.330,InterPro:IPR000504,InterPro:IPR012677,PANTHER:PTHR24012,PANTHER:PTHR24012:SF259,Pfam:PF00076,ProSiteProfiles:PS50102,SMART:SM00360,SUPERFAMILY:SSF54928;Ontology_term=GO:0000166,GO:0003676;
LG12	maker	gene	10614349	10623178	.	+	.	ID=GAMO_00028189;Name=GAMO_00028189;Alias=snap_masked-LG12-processed-gene-106.35;Note=Protein of unknown function;
LG12	maker	gene	10623879	10628226	.	-	.	ID=GAMO_00028190;Name=GAMO_00028190;Alias=augustus_masked-LG12-processed-gene-106.3;Note=Similar to ANGPTL4: Angiopoietin-related protein 4 (Homo sapiens);Dbxref=Coils:Coil,Gene3D:G3DSA:3.90.215.10,Gene3D:G3DSA:4.10.530.10,InterPro:IPR002181,InterPro:IPR014715,InterPro:IPR014716,InterPro:IPR028793,PANTHER:PTHR19143,PANTHER:PTHR19143:SF16,Pfam:PF00147,ProSiteProfiles:PS51406,SMART:SM00186,SUPERFAM…
LG12	maker	gene	10643453	10671593	.	-	.	ID=GAMO_00028194;Name=GAMO_00028194;Alias=maker-LG12-snap-gene-106.63;Note=Similar to NLRC3: Protein NLRC3 (Homo sapiens);Dbxref=Gene3D:G3DSA:3.80.10.10,InterPro:IPR003590,InterPro:IPR003879,InterPro:IPR006574,InterPro:IPR007111,InterPro:IPR008985,InterPro:IPR029495,PANTHER:PTHR24106,PANTHER:PTHR24106:SF58,PRINTS:PR01407,Pfam:PF05729,Pfam:PF13516,Pfam:PF13765,Pfam:PF14484,ProSiteProfiles:PS50837,…
LG12	maker	gene	10676576	10678591	.	-	.	ID=GAMO_00028196;Name=GAMO_00028196;Alias=maker-LG12-snap-gene-106.64;Note=Similar to smim7: Small integral membrane protein 7 (Siniperca chuatsi);
LG12	maker	gene	10679021	10688752	.	+	.	ID=GAMO_00028197;Name=GAMO_00028197;Alias=maker-LG12-augustus-gene-107.52;Note=Similar to tmem38a: Trimeric intracellular cation channel type A (Danio rerio);Dbxref=InterPro:IPR007866,PANTHER:PTHR12454,PANTHER:PTHR12454:SF3,Pfam:PF05197;Ontology_term=GO:0005261,GO:0015672,GO:0016020;
LG12	maker	gene	10691033	10701770	.	+	.	ID=GAMO_00028200;Name=GAMO_00028200;Alias=maker-LG12-snap-gene-107.58;Note=Similar to thbs4: Thrombospondin-4 (Xenopus laevis);Dbxref=Gene3D:G3DSA:1.20.5.10,Gene3D:G3DSA:2.10.25.10,Gene3D:G3DSA:2.60.120.200,Gene3D:G3DSA:4.10.1080.10,InterPro:IPR000742,InterPro:IPR001881,InterPro:IPR003367,InterPro:IPR008859,InterPro:IPR008985,InterPro:IPR013032,InterPro:IPR013320,InterPro:IPR017897,InterPro:IPR01…
LG12	maker	gene	10705379	10717407	.	-	.	ID=GAMO_00028203;Name=GAMO_00028203;Alias=maker-LG12-augustus-gene-107.54;Note=Similar to CRTC1: CREB-regulated transcription coactivator 1 (Homo sapiens);Dbxref=Coils:Coil,InterPro:IPR024783,InterPro:IPR024784,InterPro:IPR024785,InterPro:IPR024786,PANTHER:PTHR13589,PANTHER:PTHR13589:SF14,Pfam:PF12884,Pfam:PF12885,Pfam:PF12886;Ontology_term=GO:0005634,GO:0005737,GO:0008140,GO:0032793,GO:0051289;
LG12	maker	gene	10721237	10725885	.	-	.	ID=GAMO_00028205;Name=GAMO_00028205;Alias=maker-LG12-snap-gene-107.60;Note=Similar to klhl26: Kelch-like protein 26 (Danio rerio);Dbxref=Gene3D:G3DSA:2.130.10.80,Gene3D:G3DSA:3.30.710.10,InterPro:IPR000210,InterPro:IPR006652,InterPro:IPR011333,InterPro:IPR011705,InterPro:IPR013069,InterPro:IPR015916,InterPro:IPR017096,PANTHER:PTHR24412,PANTHER:PTHR24412:SF56,PIRSF:PIRSF037037,Pfam:PF00651,Pfam:PF…
LG12	maker	gene	10734000	10741094	.	-	.	ID=GAMO_00028208;Name=GAMO_00028208;Alias=maker-LG12-augustus-gene-107.56;Note=Similar to Lifr: Leukemia inhibitory factor receptor (Rattus norvegicus);Dbxref=Gene3D:G3DSA:2.60.40.10,InterPro:IPR003961,InterPro:IPR013783,PANTHER:PTHR23036,Pfam:PF00041,ProSiteProfiles:PS50853,SMART:SM00060,SUPERFAMILY:SSF49265;Ontology_term=GO:0005515;
LG12	maker	gene	10785633	10791557	.	+	.	ID=GAMO_00028215;Name=GAMO_00028215;Alias=maker-LG12-snap-gene-108.54;Note=Protein of unknown function;
LG12	maker	gene	10788418	10795309	.	-	.	ID=GAMO_00028216;Name=GAMO_00028216;Alias=genemark-LG12-processed-gene-108.10;Note=Protein of unknown function;Dbxref=Gene3D:G3DSA:2.160.10.10,InterPro:IPR011004,SUPERFAMILY:SSF51161;
LG12	maker	gene	10803095	10804713	.	-	.	ID=GAMO_00028217;Name=GAMO_00028217;Alias=maker-LG12-snap-gene-108.60;Note=Protein of unknown function;Dbxref=ProSiteProfiles:PS51257;
LG12	maker	gene	10808588	10817782	.	+	.	ID=GAMO_00028218;Name=GAMO_00028218;Alias=maker-LG12-snap-gene-108.55;Note=Similar to TTC14: Tetratricopeptide repeat protein 14 (Homo sapiens);Dbxref=Gene3D:G3DSA:1.25.40.10,Gene3D:G3DSA:2.40.50.140,InterPro:IPR003029,InterPro:IPR011990,InterPro:IPR012340,InterPro:IPR013026,InterPro:IPR019734,PANTHER:PTHR23184,PANTHER:PTHR23184:SF9,Pfam:PF13414,ProSiteProfiles:PS50005,ProSiteProfiles:PS50126,Pro…
LG12	maker	gene	10818631	10829429	.	+	.	ID=GAMO_00028221;Name=GAMO_00028221;Alias=maker-LG12-snap-gene-108.56;Note=Similar to IFIT5: Interferon-induced protein with tetratricopeptide repeats 5 (Homo sapiens);Dbxref=Gene3D:G3DSA:1.25.40.10,InterPro:IPR011990,PANTHER:PTHR10271,PANTHER:PTHR10271:SF14,SUPERFAMILY:SSF48452;Ontology_term=GO:0005515;
LG12	maker	gene	10832668	10841246	.	+	.	ID=GAMO_00028225;Name=GAMO_00028225;Alias=maker-LG12-snap-gene-108.57;Note=Similar to IFIT5: Interferon-induced protein with tetratricopeptide repeats 5 (Homo sapiens);Dbxref=Gene3D:G3DSA:1.25.40.10,InterPro:IPR011990,PANTHER:PTHR10271,PANTHER:PTHR10271:SF14,SUPERFAMILY:SSF48452;Ontology_term=GO:0005515;
LG12	maker	gene	10845077	10856441	.	+	.	ID=GAMO_00028229;Name=GAMO_00028229;Alias=maker-LG12-augustus-gene-109.67;Note=Similar to ORC1: Origin recognition complex subunit 1 (Homo sapiens);Dbxref=Gene3D:G3DSA:1.10.10.10,Gene3D:G3DSA:1.10.8.60,Gene3D:G3DSA:3.40.50.300,InterPro:IPR001025,InterPro:IPR003593,InterPro:IPR011991,InterPro:IPR015163,InterPro:IPR027417,PANTHER:PTHR10763,PANTHER:PTHR10763:SF6,Pfam:PF09079,Pfam:PF13191,ProSiteProf…
LG12	maker	gene	10858270	10893003	.	+	.	ID=GAMO_00028232;Name=GAMO_00028232;Alias=maker-LG12-snap-gene-109.76;Note=Similar to Ano8: Anoctamin-8 (Mus musculus);Dbxref=InterPro:IPR007632,PANTHER:PTHR12308,PANTHER:PTHR12308:SF26,Pfam:PF04547;
LG12	maker	gene	10893521	10896009	.	-	.	ID=GAMO_00028236;Name=GAMO_00028236;Alias=snap_masked-LG12-processed-gene-109.53;Note=Protein of unknown function;
LG12	maker	gene	10899162	10903562	.	-	.	ID=GAMO_00028238;Name=GAMO_00028238;Alias=maker-LG12-snap-gene-109.80;Note=Similar to dda1: DET1- and DDB1-associated protein 1 (Danio rerio);Dbxref=InterPro:IPR018276,PANTHER:PTHR31879,PANTHER:PTHR31879:SF2,Pfam:PF10172;
LG12	maker	gene	10909535	10912354	.	+	.	ID=GAMO_00028240;Name=GAMO_00028240;Alias=genemark-LG12-processed-gene-109.28;Note=Similar to ABHD8: Abhydrolase domain-containing protein 8 (Bos taurus);Dbxref=Gene3D:G3DSA:3.40.50.1820,InterPro:IPR000073,InterPro:IPR029058,PANTHER:PTHR10992,PANTHER:PTHR10992:SF23,PRINTS:PR00111,Pfam:PF12697,SUPERFAMILY:SSF53474;
LG12	maker	gene	10929101	10950139	.	-	.	ID=GAMO_00028246;Name=GAMO_00028246;Alias=maker-LG12-snap-gene-109.82;Note=Protein of unknown function;Dbxref=Gene3D:G3DSA:2.60.40.10,InterPro:IPR003961,InterPro:IPR013783,Pfam:PF00041,SUPERFAMILY:SSF49265;Ontology_term=GO:0005515;
LG12	maker	gene	10978516	11013046	.	-	.	ID=GAMO_00028254;Name=GAMO_00028254;Alias=maker-LG12-snap-gene-110.53;Note=Similar to NEK7: Serine/threonine-protein kinase Nek7 (Homo sapiens);Dbxref=Gene3D:G3DSA:1.10.510.10,InterPro:IPR000719,InterPro:IPR011009,PANTHER:PTHR24362,PANTHER:PTHR24362:SF228,Pfam:PF00069,ProSiteProfiles:PS50011,SUPERFAMILY:SSF56112;Ontology_term=GO:0004672,GO:0005524,GO:0006468,GO:0016772;
LG12	maker	gene	11053445	11065632	.	-	.	ID=GAMO_00028263;Name=GAMO_00028263;Alias=maker-LG12-snap-gene-111.49;Note=Similar to lhx9: LIM/homeobox protein Lhx9 (Danio rerio);Dbxref=Gene3D:G3DSA:1.10.10.60,Gene3D:G3DSA:2.10.110.10,InterPro:IPR001356,InterPro:IPR001781,InterPro:IPR009057,InterPro:IPR017970,PANTHER:PTHR24208,PANTHER:PTHR24208:SF95,Pfam:PF00046,Pfam:PF00412,ProSitePatterns:PS00027,ProSitePatterns:PS00478,ProSiteProfiles:PS50…
LG12	maker	gene	11136163	11157938	.	+	.	ID=GAMO_00028277;Name=GAMO_00028277;Alias=maker-LG12-snap-gene-112.125;Note=Similar to Dennd1b: DENN domain-containing protein 1B (Mus musculus);Dbxref=InterPro:IPR001194,PANTHER:PTHR13196,PANTHER:PTHR13196:SF24,Pfam:PF02141,SMART:SM00799;
LG12	maker	gene	11205563	11221835	.	-	.	ID=GAMO_00028288;Name=GAMO_00028288;Alias=augustus_masked-LG12-processed-gene-112.13;Note=Similar to CRB1: Protein crumbs homolog 1 (Homo sapiens);Dbxref=Coils:Coil,Gene3D:G3DSA:2.10.25.10,Gene3D:G3DSA:2.60.120.200,InterPro:IPR000152,InterPro:IPR000742,InterPro:IPR001791,InterPro:IPR001881,InterPro:IPR008985,InterPro:IPR009030,InterPro:IPR013032,InterPro:IPR013320,InterPro:IPR018097,PANTHER:PTHR2…
LG12	maker	gene	11228570	11231634	.	-	.	ID=GAMO_00028291;Name=GAMO_00028291;Alias=maker-LG12-snap-gene-112.134;Note=Similar to Uncharacterized protein C1orf228 homolog (Bos taurus);Dbxref=Gene3D:G3DSA:1.25.10.10,InterPro:IPR011989,InterPro:IPR016024,SUPERFAMILY:SSF48371;Ontology_term=GO:0005488;
LG12	maker	gene	11233869	11237504	.	-	.	ID=GAMO_00028292;Name=GAMO_00028292;Alias=maker-LG12-snap-gene-112.135;Note=Similar to CCDC181: Coiled-coil domain-containing protein 181 (Pongo abelii);Dbxref=Coils:Coil,InterPro:IPR026687,PANTHER:PTHR14320,PANTHER:PTHR14320:SF1;
LG12	maker	gene	11238788	11244171	.	+	.	ID=GAMO_00028294;Name=GAMO_00028294;Alias=augustus_masked-LG12-processed-gene-112.9;Note=Similar to CPOX: Oxygen-dependent coproporphyrinogen-III oxidase%2C mitochondrial (Homo sapiens);Dbxref=Gene3D:G3DSA:3.40.1500.10,InterPro:IPR001260,InterPro:IPR018375,PANTHER:PTHR10755,PANTHER:PTHR10755:SF0,PRINTS:PR00073,Pfam:PF01218,ProSitePatterns:PS01021,SUPERFAMILY:SSF102886;Ontology_term=GO:0004109,GO:…
LG12	maker	gene	11243843	11248869	.	-	.	ID=GAMO_00028296;Name=GAMO_00028296;Alias=maker-LG12-snap-gene-112.136;Note=Similar to PRRG1: Transmembrane gamma-carboxyglutamic acid protein 1 (Bos taurus);Dbxref=Gene3D:G3DSA:4.10.740.10,InterPro:IPR000294,InterPro:IPR017857,PANTHER:PTHR24251,PANTHER:PTHR24251:SF14,PRINTS:PR00001,Pfam:PF00594,ProSitePatterns:PS00011,ProSiteProfiles:PS50998,SMART:SM00069,SUPERFAMILY:SSF57630;Ontology_term=GO:00…
LG12	maker	gene	11246758	11250669	.	+	.	ID=GAMO_00028297;Name=GAMO_00028297;Alias=snap_masked-LG12-processed-gene-112.100;Note=Protein of unknown function;
LG12	maker	gene	11250861	11257688	.	+	.	ID=GAMO_00028299;Name=GAMO_00028299;Alias=maker-LG12-snap-gene-112.130;Note=Similar to TMEM47: Transmembrane protein 47 (Homo sapiens);Dbxref=InterPro:IPR015664,PANTHER:PTHR14399,PANTHER:PTHR14399:SF3;
LG12	maker	gene	11254236	11258278	.	-	.	ID=GAMO_00028300;Name=GAMO_00028300;Alias=snap_masked-LG12-processed-gene-112.112;Note=Protein of unknown function;
LG12	maker	gene	11260054	11267359	.	-	.	ID=GAMO_00028301;Name=GAMO_00028301;Alias=maker-LG12-snap-gene-112.137;Note=Similar to Tab3: TGF-beta-activated kinase 1 and MAP3K7-binding protein 3 (Mus musculus);Dbxref=Coils:Coil,InterPro:IPR001876,InterPro:IPR003892,PANTHER:PTHR10351,PANTHER:PTHR10351:SF45,Pfam:PF02845,ProSitePatterns:PS01358,ProSiteProfiles:PS50199,ProSiteProfiles:PS51140,SMART:SM00546,SMART:SM00547,SUPERFAMILY:SSF90209;Ont…
LG12	maker	gene	11269703	11283033	.	+	.	ID=GAMO_00028303;Name=GAMO_00028303;Alias=maker-LG12-augustus-gene-113.36;Note=Similar to NEXN: Nexilin (Homo sapiens);Dbxref=Coils:Coil,Gene3D:G3DSA:2.60.40.10,InterPro:IPR003599,InterPro:IPR007110,InterPro:IPR013098,InterPro:IPR013783,InterPro:IPR020675,PANTHER:PTHR22964,Pfam:PF07679,ProSiteProfiles:PS50835,SMART:SM00409,SUPERFAMILY:SSF48726;Ontology_term=GO:0005515;
LG12	maker	gene	11283217	11292923	.	+	.	ID=GAMO_00028305;Name=GAMO_00028305;Alias=maker-LG12-snap-gene-113.42;Note=Similar to Fam188b: Protein FAM188B (Mus musculus);Dbxref=InterPro:IPR025257,PANTHER:PTHR12473,PANTHER:PTHR12473:SF4,Pfam:PF13898;
LG12	maker	gene	11303377	11306627	.	-	.	ID=GAMO_00028307;Name=GAMO_00028307;Alias=maker-LG12-snap-gene-113.44;Note=Similar to GSTENG00028908001: Protein FAM150-like (Tetraodon nigroviridis);Dbxref=InterPro:IPR029364,Pfam:PF15129;
LG12	maker	gene	11308696	11319168	.	+	.	ID=GAMO_00028309;Name=GAMO_00028309;Alias=maker-LG12-augustus-gene-113.38;Note=Similar to IQCA1: IQ and AAA domain-containing protein 1 (Homo sapiens);Dbxref=Coils:Coil,Gene3D:G3DSA:3.40.50.300,InterPro:IPR003959,InterPro:IPR027417,PANTHER:PTHR14690,Pfam:PF00004,SUPERFAMILY:SSF52540;Ontology_term=GO:0005524;
LG12	maker	gene	11324002	11339609	.	+	.	ID=GAMO_00028310;Name=GAMO_00028310;Alias=snap_masked-LG12-processed-gene-114.41;Note=Similar to Obscn: Obscurin (Mus musculus);Dbxref=Coils:Coil,Gene3D:G3DSA:2.60.40.10,InterPro:IPR003598,InterPro:IPR003599,InterPro:IPR007110,InterPro:IPR013098,InterPro:IPR013783,InterPro:IPR020682,PANTHER:PTHR19897,PANTHER:PTHR19897:SF17,Pfam:PF07679,ProSiteProfiles:PS50835,SMART:SM00408,SMART:SM00409,SUPERFAMI…
LG12	maker	gene	11340218	11360356	.	+	.	ID=GAMO_00028317;Name=GAMO_00028317;Alias=snap_masked-LG12-processed-gene-114.42;Note=Similar to Obscn: Obscurin (Mus musculus);Dbxref=Gene3D:G3DSA:2.60.40.10,InterPro:IPR003596,InterPro:IPR003598,InterPro:IPR003599,InterPro:IPR007110,InterPro:IPR013098,InterPro:IPR013783,PANTHER:PTHR19900,PANTHER:PTHR19900:SF24,Pfam:PF07679,ProSiteProfiles:PS50835,SMART:SM00406,SMART:SM00408,SMART:SM00409,SUPERF…
LG12	maker	gene	11391731	11396151	.	-	.	ID=GAMO_00028326;Name=GAMO_00028326;Alias=augustus_masked-LG12-processed-gene-114.2;Note=Similar to Tp63: Tumor protein 63 (Mus musculus);Dbxref=InterPro:IPR002117,PANTHER:PTHR11447,PANTHER:PTHR11447:SF8;Ontology_term=GO:0003677,GO:0003700,GO:0005634,GO:0006355,GO:0006915;
LG12	maker	gene	11457921	11469872	.	-	.	ID=GAMO_00028344;Name=GAMO_00028344;Alias=maker-LG12-snap-gene-115.100;Note=Similar to TPRG1L: Tumor protein p63-regulated gene 1-like protein (Homo sapiens);Dbxref=InterPro:IPR022158,PANTHER:PTHR31108,PANTHER:PTHR31108:SF5,Pfam:PF12456;
LG12	maker	gene	11494130	11571980	.	-	.	ID=GAMO_00028351;Name=GAMO_00028351;Alias=maker-LG12-snap-gene-115.103;Note=Similar to LPP: Lipoma-preferred partner homolog (Gallus gallus);Dbxref=InterPro:IPR028771,PANTHER:PTHR24207,PANTHER:PTHR24207:SF0;
LG12	maker	gene	11589918	11606985	.	-	.	ID=GAMO_00028361;Name=GAMO_00028361;Alias=maker-LG12-snap-gene-116.61;Note=Protein of unknown function;
LG12	maker	gene	11624891	11632843	.	+	.	ID=GAMO_00028367;Name=GAMO_00028367;Alias=augustus_masked-LG12-processed-gene-116.5;Note=Similar to BCL6: B-cell lymphoma 6 protein (Homo sapiens);Dbxref=Gene3D:G3DSA:3.30.160.60,Gene3D:G3DSA:3.30.710.10,InterPro:IPR000210,InterPro:IPR007087,InterPro:IPR011333,InterPro:IPR013069,InterPro:IPR013087,InterPro:IPR015880,PANTHER:PTHR23228,PANTHER:PTHR23228:SF88,Pfam:PF00651,Pfam:PF13465,Pfam:PF13894,P…
LG12	maker	gene	11632073	11633666	.	-	.	ID=GAMO_00028369;Name=GAMO_00028369;Alias=snap_masked-LG12-processed-gene-116.49;Note=Protein of unknown function;
LG12	maker	gene	11636083	11638424	.	-	.	ID=GAMO_00028371;Name=GAMO_00028371;Alias=maker-LG12-augustus-gene-116.56;Note=Similar to Lsm2: U6 snRNA-associated Sm-like protein LSm2 (Mus musculus);Dbxref=Gene3D:G3DSA:2.30.30.100,InterPro:IPR001163,InterPro:IPR006649,InterPro:IPR010920,InterPro:IPR016654,PANTHER:PTHR13829,PIRSF:PIRSF016394,Pfam:PF01423,SMART:SM00651,SUPERFAMILY:SSF50182;Ontology_term=GO:0006397;
LG12	maker	gene	11639432	11654862	.	-	.	ID=GAMO_00028372;Name=GAMO_00028372;Alias=maker-LG12-snap-gene-116.63;Note=Similar to Inpp5d: Phosphatidylinositol 3%2C4%2C5-trisphosphate 5-phosphatase 1 (Mus musculus);Dbxref=Gene3D:G3DSA:3.30.505.10,Gene3D:G3DSA:3.60.10.10,InterPro:IPR000300,InterPro:IPR000980,InterPro:IPR005135,PANTHER:PTHR11200,PANTHER:PTHR11200:SF69,Pfam:PF03372,ProSiteProfiles:PS50001,SMART:SM00128,SUPERFAMILY:SSF55550,SUP…
LG12	maker	gene	11657724	11660816	.	-	.	ID=GAMO_00028375;Name=GAMO_00028375;Alias=maker-LG12-snap-gene-116.64;Note=Similar to GPR17: Uracil nucleotide/cysteinyl leukotriene receptor (Homo sapiens);Dbxref=Gene3D:G3DSA:1.20.1070.10,InterPro:IPR000276,InterPro:IPR017452,PANTHER:PTHR24232,PANTHER:PTHR24232:SF44,PRINTS:PR00237,PRINTS:PR01157,Pfam:PF00001,ProSiteProfiles:PS50262,SUPERFAMILY:SSF81321;Ontology_term=GO:0004930,GO:0007186,GO:001…
LG12	maker	gene	11662098	11693491	.	-	.	ID=GAMO_00028376;Name=GAMO_00028376;Alias=maker-LG12-augustus-gene-117.76;Note=Similar to Myo7a: Unconventional myosin-VIIa (Mus musculus);Dbxref=Coils:Coil,Gene3D:G3DSA:2.30.29.30,Gene3D:G3DSA:2.30.30.40,Gene3D:G3DSA:3.40.50.300,InterPro:IPR000048,InterPro:IPR000299,InterPro:IPR000857,InterPro:IPR001452,InterPro:IPR001609,InterPro:IPR011993,InterPro:IPR019749,InterPro:IPR027417,InterPro:IPR02907…
LG12	maker	gene	11695508	11695770	.	-	.	ID=GAMO_00028382;Name=GAMO_00028382;Alias=maker-LG12-snap-gene-117.84;Note=Protein of unknown function;
LG12	maker	gene	11696130	11714415	.	-	.	ID=GAMO_00028383;Name=GAMO_00028383;Alias=maker-LG12-snap-gene-117.85;Note=Similar to SAP130: Histone deacetylase complex subunit SAP130 (Gallus gallus);Dbxref=InterPro:IPR024137,PANTHER:PTHR13497,PANTHER:PTHR13497:SF2;
LG12	maker	gene	11716189	11725809	.	-	.	ID=GAMO_00028386;Name=GAMO_00028386;Alias=maker-LG12-snap-gene-117.86;Note=Similar to amotl2a: Angiomotin-like 2a (Danio rerio);Dbxref=Coils:Coil,InterPro:IPR009114,InterPro:IPR024646,PANTHER:PTHR14826,PANTHER:PTHR14826:SF3,PRINTS:PR01807,Pfam:PF12240;
LG12	maker	gene	11729876	11739118	.	-	.	ID=GAMO_00028389;Name=GAMO_00028389;Alias=snap_masked-LG12-processed-gene-117.70;Note=Protein of unknown function;
LG12	maker	gene	11747900	11754519	.	-	.	ID=GAMO_00028397;Name=GAMO_00028397;Alias=maker-LG12-augustus-gene-117.81;Note=Similar to cep63: Centrosomal protein of 63 kDa (Danio rerio);Dbxref=Coils:Coil,PANTHER:PTHR18875,PANTHER:PTHR18875:SF6;
LG12	maker	gene	11757282	11759343	.	+	.	ID=GAMO_00028398;Name=GAMO_00028398;Alias=snap_masked-LG12-processed-gene-117.63;Note=Similar to Rnf224: RING finger protein 224 (Mus musculus);Dbxref=Gene3D:G3DSA:3.30.40.10,InterPro:IPR001841,InterPro:IPR013083,InterPro:IPR017907,InterPro:IPR027370,Pfam:PF13445,ProSitePatterns:PS00518,ProSiteProfiles:PS50089,SMART:SM00184,SUPERFAMILY:SSF57850;Ontology_term=GO:0005515,GO:0008270;
LG12	maker	gene	11797945	11815487	.	-	.	ID=GAMO_00028404;Name=GAMO_00028404;Alias=maker-LG12-snap-gene-118.54;Note=Similar to Slco2a1: Solute carrier organic anion transporter family member 2A1 (Rattus norvegicus);Dbxref=Gene3D:G3DSA:1.20.1250.20,Gene3D:G3DSA:3.30.60.30,InterPro:IPR002350,InterPro:IPR004156,InterPro:IPR016196,PANTHER:PTHR11388,PANTHER:PTHR11388:SF14,Pfam:PF03137,Pfam:PF07648,ProSiteProfiles:PS51465,SUPERFAMILY:SSF10089…
LG12	maker	gene	11816174	11848467	.	-	.	ID=GAMO_00028407;Name=GAMO_00028407;Alias=maker-LG12-snap-gene-118.55;Note=Similar to Ryk: Tyrosine-protein kinase RYK (Mus musculus);Dbxref=Gene3D:G3DSA:1.10.510.10,InterPro:IPR000719,InterPro:IPR001245,InterPro:IPR003306,InterPro:IPR008266,InterPro:IPR011009,PANTHER:PTHR24416,PANTHER:PTHR24416:SF256,PRINTS:PR00109,Pfam:PF02019,Pfam:PF07714,ProSitePatterns:PS00109,ProSiteProfiles:PS50011,ProSite…
LG12	maker	gene	11852879	11894938	.	+	.	ID=GAMO_00028412;Name=GAMO_00028412;Alias=maker-LG12-snap-gene-119.67;Note=Protein of unknown function;
LG12	maker	gene	11859685	11898970	.	-	.	ID=GAMO_00028413;Name=GAMO_00028413;Alias=maker-LG12-snap-gene-119.78;Note=Similar to Sned1: Sushi%2C nidogen and EGF-like domain-containing protein 1 (Mus musculus);Dbxref=Coils:Coil,Gene3D:G3DSA:2.10.25.10,Gene3D:G3DSA:2.170.300.10,Gene3D:G3DSA:2.60.40.10,InterPro:IPR000152,InterPro:IPR000742,InterPro:IPR001881,InterPro:IPR003886,InterPro:IPR003961,InterPro:IPR009030,InterPro:IPR013032,InterPro…
LG12	maker	gene	11959097	11964174	.	-	.	ID=GAMO_00028420;Name=GAMO_00028420;Alias=maker-LG12-augustus-gene-120.88;Note=Similar to KLHL30: Kelch-like protein 30 (Homo sapiens);Dbxref=Gene3D:G3DSA:2.120.10.80,Gene3D:G3DSA:3.30.710.10,InterPro:IPR000210,InterPro:IPR006652,InterPro:IPR011333,InterPro:IPR011705,InterPro:IPR013069,InterPro:IPR015915,InterPro:IPR017096,PANTHER:PTHR24412,PANTHER:PTHR24412:SF9,PIRSF:PIRSF037037,Pfam:PF00651,Pfa…
LG12	maker	gene	11965691	11968582	.	-	.	ID=GAMO_00028422;Name=GAMO_00028422;Alias=snap_masked-LG12-processed-gene-120.60;Note=Similar to Espnl: Espin-like protein (Mus musculus);Dbxref=Coils:Coil,PANTHER:PTHR24153,PANTHER:PTHR24153:SF0;
LG12	maker	gene	11989832	12047021	.	-	.	ID=GAMO_00028431;Name=GAMO_00028431;Alias=maker-LG12-snap-gene-120.99;Note=Similar to Kif1b: Kinesin-like protein KIF1B (Rattus norvegicus);Dbxref=Coils:Coil,Gene3D:G3DSA:2.30.29.30,Gene3D:G3DSA:2.60.200.20,Gene3D:G3DSA:3.40.640.10,Gene3D:G3DSA:3.40.850.10,Gene3D:G3DSA:3.90.1150.10,InterPro:IPR000192,InterPro:IPR000253,InterPro:IPR001752,InterPro:IPR008984,InterPro:IPR011993,InterPro:IPR015421,In…
LG12	maker	gene	12052846	12059289	.	+	.	ID=GAMO_00028443;Name=GAMO_00028443;Alias=snap_masked-LG12-processed-gene-120.73;Note=Similar to ALN: Allantoinase%2C mitochondrial (Lithobates catesbeiana);Dbxref=Gene3D:G3DSA:2.30.40.10,Gene3D:G3DSA:3.20.20.140,InterPro:IPR002195,InterPro:IPR011059,PANTHER:PTHR11647,PANTHER:PTHR11647:SF4,Pfam:PF13147,Pfam:PF13594,ProSitePatterns:PS00482,SUPERFAMILY:SSF51338,SUPERFAMILY:SSF51556;Ontology_term=GO…
LG12	maker	gene	12059655	12069618	.	+	.	ID=GAMO_00028446;Name=GAMO_00028446;Alias=augustus_masked-LG12-processed-gene-120.52;Note=Similar to AGXT: Serine--pyruvate aminotransferase%2C mitochondrial (Felis catus);Dbxref=Gene3D:G3DSA:3.40.50.300,Gene3D:G3DSA:3.40.640.10,Gene3D:G3DSA:3.90.1150.10,InterPro:IPR000192,InterPro:IPR015421,InterPro:IPR015422,InterPro:IPR015424,InterPro:IPR027417,PANTHER:PTHR21152,PANTHER:PTHR21152:SF16,Pfam:PF0…
LG12	maker	gene	12069284	12081816	.	-	.	ID=GAMO_00028448;Name=GAMO_00028448;Alias=maker-LG12-augustus-gene-121.63;Note=Similar to atg4b: Cysteine protease ATG4B (Danio rerio);Dbxref=InterPro:IPR005078,PANTHER:PTHR22624,PANTHER:PTHR22624:SF39,Pfam:PF03416,SUPERFAMILY:SSF54001;
LG12	maker	gene	12081835	12089642	.	-	.	ID=GAMO_00028450;Name=GAMO_00028450;Alias=maker-LG12-augustus-gene-121.65;Note=Similar to boka: Bcl-2-related ovarian killer protein homolog A (Danio rerio);Dbxref=Gene3D:G3DSA:1.10.437.10,InterPro:IPR026298,InterPro:IPR026309,PANTHER:PTHR11256,PANTHER:PTHR11256:SF39,Pfam:PF00452,SUPERFAMILY:SSF56854;Ontology_term=GO:0042981;
LG12	maker	gene	12090055	12128484	.	-	.	ID=GAMO_00028451;Name=GAMO_00028451;Alias=snap_masked-LG12-processed-gene-121.50;Note=Similar to Farp2: FERM%2C RhoGEF and pleckstrin domain-containing protein 2 (Mus musculus);Dbxref=Coils:Coil,Gene3D:G3DSA:1.20.900.10,Gene3D:G3DSA:2.30.29.30,InterPro:IPR000219,InterPro:IPR001849,InterPro:IPR011993,PANTHER:PTHR12673,PANTHER:PTHR12673:SF58,Pfam:PF00169,Pfam:PF00621,ProSiteProfiles:PS50003,ProSite…
LG12	maker	gene	12131352	12153705	.	+	.	ID=GAMO_00028456;Name=GAMO_00028456;Alias=maker-LG12-snap-gene-121.68;Note=Similar to HDLBP: Vigilin (Homo sapiens);Dbxref=Coils:Coil,Gene3D:G3DSA:3.30.1370.10,InterPro:IPR004087,InterPro:IPR004088,PANTHER:PTHR10627,PANTHER:PTHR10627:SF34,Pfam:PF00013,ProSiteProfiles:PS50084,SMART:SM00322,SUPERFAMILY:SSF54791;Ontology_term=GO:0003723;
LG12	maker	gene	12219767	12220081	.	+	.	ID=GAMO_00028476;Name=GAMO_00028476;Alias=augustus_masked-LG12-processed-gene-122.5;Note=Protein of unknown function;
LG12	maker	gene	12235596	12238276	.	-	.	ID=GAMO_00028480;Name=GAMO_00028480;Alias=snap_masked-LG12-processed-gene-122.71;Note=Protein of unknown function;Dbxref=Coils:Coil;
LG12	maker	gene	12263927	12264655	.	+	.	ID=GAMO_00028483;Name=GAMO_00028483;Alias=augustus_masked-LG12-processed-gene-122.8;Note=Similar to sox14: Transcription factor Sox-14 (Danio rerio);Dbxref=Gene3D:G3DSA:1.10.30.10,InterPro:IPR009071,InterPro:IPR022097,PANTHER:PTHR10270,PANTHER:PTHR10270:SF107,Pfam:PF00505,Pfam:PF12336,ProSiteProfiles:PS50118,SMART:SM00398,SUPERFAMILY:SSF47095;
LG12	maker	gene	12303160	12303808	.	+	.	ID=GAMO_00028490;Name=GAMO_00028490;Alias=augustus_masked-LG12-processed-gene-123.3;Note=Similar to CLDN18: Claudin-18 (Homo sapiens);Dbxref=InterPro:IPR003928,InterPro:IPR004031,InterPro:IPR006187,InterPro:IPR017974,PANTHER:PTHR12002,PANTHER:PTHR12002:SF9,PRINTS:PR01448,Pfam:PF00822,ProSitePatterns:PS01346;Ontology_term=GO:0005198,GO:0005923,GO:0016020,GO:0016021;
LG12	maker	gene	12308464	12314733	.	+	.	ID=GAMO_00028492;Name=GAMO_00028492;Alias=maker-LG12-snap-gene-123.84;Note=Similar to HS2ST1: Heparan sulfate 2-O-sulfotransferase 1 (Gallus gallus);Dbxref=Coils:Coil,Gene3D:G3DSA:3.40.50.300,InterPro:IPR005331,InterPro:IPR007734,InterPro:IPR027417,PANTHER:PTHR12129,PANTHER:PTHR12129:SF13,Pfam:PF03567,SUPERFAMILY:SSF52540;Ontology_term=GO:0008146,GO:0016021;
LG12	maker	gene	12322099	12323094	.	-	.	ID=GAMO_00028496;Name=GAMO_00028496;Alias=maker-LG12-snap-gene-123.92;Note=Protein of unknown function;Dbxref=Coils:Coil;
LG12	maker	gene	12368874	12372516	.	-	.	ID=GAMO_00028508;Name=GAMO_00028508;Alias=snap_masked-LG12-processed-gene-123.75;Note=Protein of unknown function;Dbxref=Coils:Coil,PRINTS:PR01217;
LG12	maker	gene	12385499	12388161	.	+	.	ID=GAMO_00028513;Name=GAMO_00028513;Alias=snap_masked-LG12-processed-gene-124.66;Note=Protein of unknown function;
LG12	maker	gene	12478316	12487946	.	-	.	ID=GAMO_00028534;Name=GAMO_00028534;Alias=augustus_masked-LG12-processed-gene-125.1;Note=Similar to ccbl2: Kynurenine--oxoglutarate transaminase 3 (Danio rerio);Dbxref=Gene3D:G3DSA:3.40.640.10,Gene3D:G3DSA:3.90.1150.10,InterPro:IPR004839,InterPro:IPR015421,InterPro:IPR015422,InterPro:IPR015424,PANTHER:PTHR11751,PANTHER:PTHR11751:SF336,Pfam:PF00155,SUPERFAMILY:SSF53383;Ontology_term=GO:0003824,GO:…
LG12	maker	gene	12489622	12504480	.	+	.	ID=GAMO_00028537;Name=GAMO_00028537;Alias=maker-LG12-augustus-gene-125.89;Note=Similar to LRRC8D: Volume-regulated anion channel subunit LRRC8D (Homo sapiens);Dbxref=Coils:Coil,Gene3D:G3DSA:3.80.10.10,InterPro:IPR001611,InterPro:IPR003591,InterPro:IPR021040,InterPro:IPR025875,PANTHER:PTHR23155,PANTHER:PTHR23155:SF415,Pfam:PF12534,Pfam:PF12799,Pfam:PF13855,ProSiteProfiles:PS51450,SMART:SM00364,SMA…
LG12	maker	gene	12624063	12626479	.	+	.	ID=GAMO_00028572;Name=GAMO_00028572;Alias=maker-LG12-snap-gene-126.77;Note=Protein of unknown function;
LG12	maker	gene	12626117	12628880	.	-	.	ID=GAMO_00028573;Name=GAMO_00028573;Alias=snap_masked-LG12-processed-gene-126.62;Note=Protein of unknown function;
LG12	maker	gene	12626553	12627822	.	+	.	ID=GAMO_00028574;Name=GAMO_00028574;Alias=maker-LG12-snap-gene-126.78;Note=Protein of unknown function;
LG12	maker	gene	12632313	12637148	.	-	.	ID=GAMO_00028575;Name=GAMO_00028575;Alias=maker-LG12-augustus-gene-126.73;Note=Similar to Barhl2: BarH-like 2 homeobox protein (Mus musculus);Dbxref=Gene3D:G3DSA:1.10.10.60,InterPro:IPR001356,InterPro:IPR009057,InterPro:IPR017970,InterPro:IPR020479,PANTHER:PTHR24330,PANTHER:PTHR24330:SF4,PRINTS:PR00024,Pfam:PF00046,ProSitePatterns:PS00027,ProSiteProfiles:PS50071,SMART:SM00389,SUPERFAMILY:SSF46689…
LG12	maker	gene	12707510	12708059	.	-	.	ID=GAMO_00028594;Name=GAMO_00028594;Alias=genemark-LG12-processed-gene-127.42;Note=Protein of unknown function;
LG12	maker	gene	12714620	12731428	.	+	.	ID=GAMO_00028596;Name=GAMO_00028596;Alias=maker-LG12-snap-gene-127.69;Note=Protein of unknown function;
LG12	maker	gene	12738177	12800886	.	-	.	ID=GAMO_00028601;Name=GAMO_00028601;Alias=maker-LG12-snap-gene-128.91;Note=Similar to Tgfbr3: Transforming growth factor beta receptor type 3 (Mus musculus);Dbxref=InterPro:IPR001507,PANTHER:PTHR14002,PANTHER:PTHR14002:SF6,Pfam:PF00100,SMART:SM00241;
LG12	maker	gene	12774286	12774522	.	+	.	ID=GAMO_00028606;Name=GAMO_00028606;Alias=augustus_masked-LG12-processed-gene-128.1;Note=Protein of unknown function;
LG12	maker	gene	12802254	12808671	.	+	.	ID=GAMO_00028610;Name=GAMO_00028610;Alias=genemark-LG12-processed-gene-128.40;Note=Similar to brdt: Bromodomain testis-specific protein (Danio rerio);Dbxref=Coils:Coil,Gene3D:G3DSA:1.20.920.10,InterPro:IPR001487,InterPro:IPR018359,InterPro:IPR027353,PANTHER:PTHR22880,PANTHER:PTHR22880:SF131,PRINTS:PR00503,Pfam:PF00439,ProSitePatterns:PS00633,ProSiteProfiles:PS50014,ProSiteProfiles:PS51525,SMART:S…
LG12	maker	gene	12812633	12814095	.	+	.	ID=GAMO_00028613;Name=GAMO_00028613;Alias=maker-LG12-snap-gene-128.90;Note=Protein of unknown function;
LG12	maker	gene	12833833	12840376	.	+	.	ID=GAMO_00028616;Name=GAMO_00028616;Alias=maker-LG12-snap-gene-129.72;Note=Similar to NLRC3: Protein NLRC3 (Homo sapiens);Dbxref=Coils:Coil,Gene3D:G3DSA:3.80.10.10,InterPro:IPR001870,InterPro:IPR003590,InterPro:IPR007111,InterPro:IPR008985,InterPro:IPR027417,InterPro:IPR029495,PANTHER:PTHR24106,PANTHER:PTHR24106:SF58,Pfam:PF05729,Pfam:PF13516,Pfam:PF14484,ProSiteProfiles:PS50188,ProSiteProfiles:P…
LG12	maker	gene	12842577	12858836	.	+	.	ID=GAMO_00028617;Name=GAMO_00028617;Alias=maker-LG12-snap-gene-129.73;Note=Similar to Ephx4: Epoxide hydrolase 4 (Mus musculus);Dbxref=Gene3D:G3DSA:3.40.50.1820,InterPro:IPR000073,InterPro:IPR000639,InterPro:IPR029058,PANTHER:PTHR10992,PANTHER:PTHR10992:SF278,PRINTS:PR00111,PRINTS:PR00412,Pfam:PF12697,SUPERFAMILY:SSF53474;Ontology_term=GO:0003824;
LG12	maker	gene	12872517	12873478	.	+	.	ID=GAMO_00028623;Name=GAMO_00028623;Alias=maker-LG12-augustus-gene-129.64;Note=Protein of unknown function;
LG12	maker	gene	12875334	12878549	.	+	.	ID=GAMO_00028624;Name=GAMO_00028624;Alias=maker-LG12-augustus-gene-129.65;Note=Similar to BTBD8: BTB/POZ domain-containing protein 8 (Homo sapiens);Dbxref=Gene3D:G3DSA:3.30.710.10,InterPro:IPR011333,InterPro:IPR013069,PANTHER:PTHR24413,PANTHER:PTHR24413:SF26,Pfam:PF00651,SUPERFAMILY:SSF54695;Ontology_term=GO:0005515;
LG12	maker	gene	12893336	12909517	.	-	.	ID=GAMO_00028629;Name=GAMO_00028629;Alias=maker-LG12-snap-gene-129.82;Note=Similar to Ap1s2: AP-1 complex subunit sigma-2 (Mus musculus);Dbxref=Gene3D:G3DSA:3.30.450.60,InterPro:IPR000804,InterPro:IPR011012,InterPro:IPR016635,InterPro:IPR022775,PANTHER:PTHR11753,PANTHER:PTHR11753:SF8,Pfam:PF01217,ProSitePatterns:PS00989,SUPERFAMILY:SSF64356;Ontology_term=GO:0006810,GO:0006886,GO:0008565,GO:001503…
LG12	maker	gene	12903636	12909560	.	+	.	ID=GAMO_00028630;Name=GAMO_00028630;Alias=augustus_masked-LG12-processed-gene-129.4;Note=Similar to xlrs1: Retinoschisin (Takifugu rubripes);Dbxref=Gene3D:G3DSA:2.60.120.260,InterPro:IPR000421,InterPro:IPR008979,PANTHER:PTHR10127,Pfam:PF00754,ProSitePatterns:PS01285,ProSiteProfiles:PS50022,SMART:SM00231,SUPERFAMILY:SSF49785;Ontology_term=GO:0007155;
LG12	maker	gene	12914357	12939475	.	-	.	ID=GAMO_00028632;Name=GAMO_00028632;Alias=maker-LG12-snap-gene-129.85;Note=Similar to Cdkl5: Cyclin-dependent kinase-like 5 (Mus musculus);Dbxref=Coils:Coil,Gene3D:G3DSA:1.10.510.10,Gene3D:G3DSA:3.30.200.20,InterPro:IPR000719,InterPro:IPR002290,InterPro:IPR008271,InterPro:IPR011009,PANTHER:PTHR24056,PANTHER:PTHR24056:SF111,Pfam:PF00069,ProSitePatterns:PS00108,ProSiteProfiles:PS50011,SMART:SM00220…
LG12	maker	gene	12936777	12957292	.	+	.	ID=GAMO_00028633;Name=GAMO_00028633;Alias=augustus_masked-LG12-processed-gene-130.0;Note=Protein of unknown function;Dbxref=Coils:Coil;
LG12	maker	gene	12970187	12981617	.	-	.	ID=GAMO_00028642;Name=GAMO_00028642;Alias=augustus_masked-LG12-processed-gene-131.3;Note=Similar to NHS: Nance-Horan syndrome protein (Homo sapiens);Dbxref=Coils:Coil,InterPro:IPR024845,PANTHER:PTHR23039,PANTHER:PTHR23039:SF5,Pfam:PF15273;
LG12	maker	gene	12972659	12973805	.	+	.	ID=GAMO_00028644;Name=GAMO_00028644;Alias=maker-LG12-snap-gene-130.84;Note=Protein of unknown function;
LG12	maker	gene	12990546	12990923	.	+	.	ID=GAMO_00028650;Name=GAMO_00028650;Alias=maker-LG12-snap-gene-131.157;Note=Protein of unknown function;
LG12	maker	gene	12996591	13027628	.	-	.	ID=GAMO_00028653;Name=GAMO_00028653;Alias=maker-LG12-snap-gene-131.179;Note=Protein of unknown function;Dbxref=Coils:Coil,InterPro:IPR024767,Pfam:PF12871;
LG12	maker	gene	13033576	13036488	.	-	.	ID=GAMO_00028660;Name=GAMO_00028660;Alias=augustus_masked-LG12-processed-gene-131.11;Note=Similar to REPS2: RalBP1-associated Eps domain-containing protein 2 (Homo sapiens);Dbxref=Coils:Coil,PANTHER:PTHR11216,PANTHER:PTHR11216:SF64;
LG12	maker	gene	13040941	13048319	.	+	.	ID=GAMO_00028662;Name=GAMO_00028662;Alias=maker-LG12-snap-gene-130.92;Note=Protein of unknown function;Dbxref=PRINTS:PR01217;
LG12	maker	gene	13051270	13062341	.	+	.	ID=GAMO_00028663;Name=GAMO_00028663;Alias=augustus_masked-LG12-processed-gene-130.11;Note=Similar to Tmem27: Collectrin (Mus musculus);Dbxref=InterPro:IPR001548,PANTHER:PTHR10514;Ontology_term=GO:0006508,GO:0008237,GO:0008241,GO:0016020;
LG12	maker	gene	13063430	13064690	.	+	.	ID=GAMO_00028666;Name=GAMO_00028666;Alias=maker-LG12-snap-gene-130.95;Note=Protein of unknown function;Dbxref=PRINTS:PR01228;
LG12	maker	gene	13096095	13098341	.	-	.	ID=GAMO_00028677;Name=GAMO_00028677;Alias=maker-LG12-snap-gene-131.185;Note=Similar to PSMB11: Proteasome subunit beta type-11 (Homo sapiens);Dbxref=Gene3D:G3DSA:3.60.20.10,InterPro:IPR001353,InterPro:IPR029055,PANTHER:PTHR11599,PANTHER:PTHR11599:SF48,Pfam:PF00227,SUPERFAMILY:SSF56235;Ontology_term=GO:0004298,GO:0005839,GO:0051603;
LG12	maker	gene	13098727	13119978	.	+	.	ID=GAMO_00028678;Name=GAMO_00028678;Alias=maker-LG12-snap-gene-131.167;Note=Similar to SEL1L3: Protein sel-1 homolog 3 (Homo sapiens);Dbxref=Gene3D:G3DSA:1.25.40.10,InterPro:IPR006597,InterPro:IPR011990,PANTHER:PTHR11102,PANTHER:PTHR11102:SF52,Pfam:PF08238,SMART:SM00671,SUPERFAMILY:SSF81901;Ontology_term=GO:0005515;
LG12	maker	gene	13125176	13140163	.	-	.	ID=GAMO_00028685;Name=GAMO_00028685;Alias=maker-LG12-snap-gene-131.186;Note=Similar to Slc34a2: Sodium-dependent phosphate transport protein 2B (Rattus norvegicus);Dbxref=InterPro:IPR003841,PANTHER:PTHR10010,PANTHER:PTHR10010:SF23,Pfam:PF02690,TIGRFAM:TIGR01013;Ontology_term=GO:0015321,GO:0016020,GO:0044341;
LG12	maker	gene	13141408	13147684	.	-	.	ID=GAMO_00028688;Name=GAMO_00028688;Alias=maker-LG12-snap-gene-131.187;Note=Similar to Cela3b: Chymotrypsin-like elastase family member 3B (Mus musculus);Dbxref=Gene3D:G3DSA:2.40.10.10,InterPro:IPR001254,InterPro:IPR009003,PANTHER:PTHR24257,PANTHER:PTHR24257:SF7,Pfam:PF00089,ProSiteProfiles:PS50240,SMART:SM00020,SUPERFAMILY:SSF50494;Ontology_term=GO:0003824,GO:0004252,GO:0006508;
LG12	maker	gene	13214699	13242312	.	-	.	ID=GAMO_00028701;Name=GAMO_00028701;Alias=maker-LG12-snap-gene-134.186;Note=Similar to Prdm5: PR domain zinc finger protein 5 (Mus musculus);Dbxref=Gene3D:G3DSA:2.170.270.10,Gene3D:G3DSA:3.30.160.60,InterPro:IPR001214,InterPro:IPR007087,InterPro:IPR013087,InterPro:IPR015880,InterPro:IPR022755,PANTHER:PTHR24409,PANTHER:PTHR24409:SF17,Pfam:PF00096,Pfam:PF12171,Pfam:PF12874,Pfam:PF13465,Pfam:PF13912…
LG12	maker	gene	13247513	13248009	.	-	.	ID=GAMO_00028709;Name=GAMO_00028709;Alias=maker-LG12-snap-gene-134.193;Note=Protein of unknown function;
LG12	maker	gene	13267851	13269981	.	+	.	ID=GAMO_00028715;Name=GAMO_00028715;Alias=augustus_masked-LG12-processed-gene-134.4;Note=Similar to C1QTNF7: Complement C1q tumor necrosis factor-related protein 7 (Homo sapiens);Dbxref=Gene3D:G3DSA:2.60.120.40,InterPro:IPR001073,InterPro:IPR008983,PANTHER:PTHR24022,PANTHER:PTHR24022:SF15,PRINTS:PR00007,Pfam:PF00386,ProSiteProfiles:PS50871,SMART:SM00110,SUPERFAMILY:SSF49842;Ontology_term=GO:00055…
LG12	maker	gene	13291383	13299244	.	-	.	ID=GAMO_00028722;Name=GAMO_00028722;Alias=maker-LG12-augustus-gene-134.168;Note=Similar to fbxl5: F-box/LRR-repeat protein 5 (Salmo salar);Dbxref=Coils:Coil,Gene3D:G3DSA:1.20.120.520,Gene3D:G3DSA:3.80.10.10,InterPro:IPR001810,InterPro:IPR006553,InterPro:IPR012312,PANTHER:PTHR23125,PANTHER:PTHR23125:SF211,Pfam:PF01814,Pfam:PF13516,SMART:SM00367,SUPERFAMILY:SSF52047,SUPERFAMILY:SSF81383;Ontology_te…
LG12	maker	gene	13295508	13325266	.	+	.	ID=GAMO_00028723;Name=GAMO_00028723;Alias=augustus_masked-LG12-processed-gene-134.14;Note=Similar to Nek1: Serine/threonine-protein kinase Nek1 (Mus musculus);Dbxref=Coils:Coil,Gene3D:G3DSA:1.10.510.10,Gene3D:G3DSA:3.30.200.20,InterPro:IPR000719,InterPro:IPR011009,InterPro:IPR017441,PANTHER:PTHR24360,PANTHER:PTHR24360:SF51,Pfam:PF00069,ProSitePatterns:PS00107,ProSiteProfiles:PS50011,SUPERFAMILY:S…
LG12	maker	gene	13381724	13386168	.	-	.	ID=GAMO_00028740;Name=GAMO_00028740;Alias=maker-LG12-snap-gene-134.191;Note=Similar to IFI30: Gamma-interferon-inducible lysosomal thiol reductase (Bos taurus);Dbxref=InterPro:IPR003119,InterPro:IPR004911,PANTHER:PTHR13234,PANTHER:PTHR13234:SF18,Pfam:PF03227,ProSiteProfiles:PS51110;
LG12	maker	gene	13552758	13553498	.	+	.	ID=GAMO_00028750;Name=GAMO_00028750;Alias=augustus_masked-LG12-processed-gene-135.3;Note=Similar to NLRC3: Protein NLRC3 (Homo sapiens);Dbxref=Gene3D:G3DSA:3.80.10.10,PANTHER:PTHR24106,PANTHER:PTHR24106:SF58,SUPERFAMILY:SSF52047;
LG12	maker	gene	13605130	13607905	.	+	.	ID=GAMO_00028754;Name=GAMO_00028754;Alias=maker-LG12-augustus-gene-136.24;Note=Similar to CYR61: Protein CYR61 (Gallus gallus);Dbxref=InterPro:IPR000867,InterPro:IPR000884,InterPro:IPR001007,InterPro:IPR006207,InterPro:IPR006208,InterPro:IPR009030,InterPro:IPR012395,PANTHER:PTHR11348,PANTHER:PTHR11348:SF18,PIRSF:PIRSF036495,Pfam:PF00007,Pfam:PF00090,Pfam:PF00093,Pfam:PF00219,ProSitePatterns:PS011…
